# Supplementary material for: Harnessing the β-boron effect for regioselective Ru-catalyzed hydrosilylation of internal alkynes
Source: Nat Commun. 2025 May 14;16:4469. doi: 10.1038/s41467-025-59823-x (PMC12078650; doi:10.1038/s41467-025-59823-x)
Supplement: Supplementary file 3 — Supplementary Data 1 [file 41467_2025_59823_MOESM3_ESM.xls]

## Sheet: Sheet1
Cp*Ru(MeCN)3+
Ru	0.4052	0.008812	-1.6e-05
C	-1.51858	0.597359	2.59023
N	-0.871539	0.385557	1.65193
C	-2.3256	0.866137	3.77638
H	-3.38965	0.850263	3.52007
H	-2.13679	0.106883	4.54214
H	-2.07758	1.85024	4.187
C	-1.53085	-2.51856	-0.797282
N	-0.880282	-1.60336	-0.508964
C	-2.34303	-3.67509	-1.16253
H	-2.15233	-4.50394	-0.473242
H	-3.40614	-3.41822	-1.11818
H	-2.10206	-3.99999	-2.17985
C	-1.51236	1.9624	-1.79001
N	-0.865882	1.25313	-1.13966
C	-2.31702	2.85974	-2.61311
H	-2.2633	2.55866	-3.66433
H	-3.36297	2.83094	-2.29173
H	-1.9494	3.88693	-2.52183
C	2.24871	1.1013	0.545651
C	2.26392	-0.190452	1.21274
C	2.27989	0.848936	-0.871486
C	2.25428	-1.21132	0.216783
C	2.2435	-0.568711	-1.09052
C	2.36872	1.8965	-1.94121
H	1.89697	1.56851	-2.87136
H	1.89891	2.83382	-1.6313
H	3.42187	2.11323	-2.16307
C	2.3676	-1.27294	-2.41098
H	1.95684	-0.673968	-3.22862
H	3.42075	-1.47698	-2.64676
H	1.84136	-2.23194	-2.40546
C	2.343	-2.69042	0.453638
H	1.79614	-3.25367	-0.307952
H	3.38993	-3.01929	0.415865
H	1.94318	-2.96993	1.43212
C	2.35035	-0.396663	2.69632
H	1.93843	-1.36365	2.99731
H	3.39871	-0.366027	3.0211
H	1.8158	0.384884	3.24363
C	2.39071	2.43733	1.21695
H	1.88402	2.45496	2.18623
H	3.44795	2.67738	1.39323
H	1.96756	3.24145	0.608142
CpRu(PPh3)2Cl
Ru	-0.430304	1.65132	-1.18272
C	1.45568	2.67595	-0.432918
C	1.79892	1.30906	-0.746028
C	1.04714	3.3037	-1.64473
C	1.57505	1.1103	-2.12857
C	1.09766	2.33509	-2.69856
H	1.67236	0.172921	-2.65891
H	2.15966	0.570801	-0.04457
H	1.57199	3.15123	0.529988
H	0.749715	4.33801	-1.75651
H	0.842298	2.50031	-3.73449
Cl	-1.43429	-0.119476	-2.62389
P	-2.27348	3.0188	-1.79663
C	-2.65612	4.47923	-0.699168
C	-1.6679	4.92159	0.193742
C	-3.87962	5.16856	-0.731869
C	-1.88472	6.0286	1.01625
H	-0.73141	4.37628	0.25423
C	-4.10135	6.26949	0.097933
H	-4.67162	4.84255	-1.39708
C	-3.1037	6.70634	0.971483
H	-1.1046	6.35337	1.70002
H	-5.05737	6.78547	0.059775
H	-3.27821	7.56332	1.61665
C	-3.94769	2.29952	-2.15778
C	-4.84175	2.93629	-3.03656
C	-4.3435	1.0968	-1.55535
C	-6.11034	2.40492	-3.27325
H	-4.54307	3.84368	-3.55258
C	-5.61315	0.566664	-1.79174
H	-3.64595	0.548974	-0.934424
C	-6.50165	1.22082	-2.64543
H	-6.78705	2.91224	-3.95605
H	-5.89559	-0.370784	-1.3207
H	-7.487	0.802714	-2.83447
C	-1.90283	3.84403	-3.41968
C	-1.7623	3.02413	-4.55522
C	-1.7245	5.22734	-3.55585
C	-1.46123	3.58494	-5.79552
H	-1.8748	1.94728	-4.45592
C	-1.41432	5.78406	-4.8017
H	-1.83348	5.87964	-2.69533
C	-1.28508	4.96681	-5.92344
H	-1.36098	2.93986	-6.66463
H	-1.27935	6.85915	-4.88973
H	-1.04819	5.40039	-6.89154
P	-1.15376	0.651435	0.90598
C	0.309161	0.534921	2.06355
C	0.754257	1.70611	2.70244
C	1.00346	-0.657744	2.30706
C	1.86324	1.68666	3.54745
H	0.217432	2.63888	2.5524
C	2.11987	-0.676397	3.15011
H	0.672064	-1.58286	1.8481
C	2.55573	0.493409	3.77086
H	2.18433	2.60351	4.03533
H	2.6416	-1.61394	3.32432
H	3.42121	0.476972	4.42772
C	-1.71687	-1.11598	0.788254
C	-2.84666	-1.60845	1.45928
C	-0.98543	-1.99607	-0.028361
C	-3.22156	-2.9487	1.33423
H	-3.44089	-0.952351	2.08506
C	-1.349	-3.33814	-0.134683
H	-0.142459	-1.62317	-0.598716
C	-2.47002	-3.81882	0.544889
H	-4.10183	-3.30953	1.86022
H	-0.768226	-4.00143	-0.769895
H	-2.7608	-4.8619	0.450754
C	-2.39493	1.3522	2.11422
C	-3.4478	2.16064	1.67322
C	-2.33076	1.03839	3.48553
C	-4.40421	2.65457	2.56414
H	-3.53083	2.41338	0.626861
C	-3.28404	1.52863	4.37746
H	-1.53383	0.405198	3.86071
C	-4.32375	2.3425	3.92
H	-5.20397	3.28818	2.1911
H	-3.21343	1.27315	5.43166
H	-5.06343	2.72813	4.61679
alkene
O	0.411817	9.23221	6.87497
O	-1.02718	9.53817	8.59634
O	0.361913	4.99765	5.23931
O	0.951433	7.11444	5.78597
N	-1.14822	8.20718	5.28468
C	-0.748145	9.08574	7.51596
C	1.26622	9.31604	4.44803
C	-1.71146	8.23491	6.67287
C	0.149606	6.18336	5.27465
C	-1.82032	9.2103	4.4194
C	-1.11865	6.8396	4.70056
B	0.504363	8.50914	5.61309
H	1.12682	8.81364	3.4766
H	0.83587	10.3224	4.33652
H	-1.73482	7.22172	7.08346
H	-2.72502	8.64059	6.68826
H	-2.87362	8.94575	4.28383
H	-1.32104	9.24335	3.45034
H	-1.74858	10.1925	4.89153
H	-1.02154	6.91655	3.61338
H	-2.01772	6.26404	4.93207
C	2.69699	9.42728	4.7318
C	3.87637	9.49184	4.99475
C	5.30248	9.59045	5.3117
H	5.86252	8.85329	4.71779
H	5.46359	9.31206	6.3633
C	5.89379	10.9942	5.06391
H	5.73875	11.2676	4.01168
H	5.3338	11.7273	5.65928
C	7.38533	11.0748	5.40837
H	7.93582	10.3305	4.81511
H	7.52984	10.7917	6.46078
C	7.98338	12.4644	5.16635
H	9.04832	12.4917	5.42398
H	7.8873	12.7596	4.11425
H	7.47442	13.2253	5.77068
MeCN
C	-3.15491	0.630592	0.000153
N	-1.99467	0.630337	-0.00014
C	-4.61692	0.630493	2.1e-05
H	-4.99766	1.11217	0.905977
H	-4.99752	1.1742	-0.870189
H	-4.99746	-0.39502	-0.035822
HSi(OEt)3
Si	-1.80582	0.132734	0.269907
H	-1.65484	-1.34868	0.240588
O	-1.15436	0.799468	-1.0863
O	-3.39904	0.537393	0.342322
O	-1.03721	0.754208	1.58553
C	-4.28515	0.1195	1.38331
H	-4.02505	0.643868	2.31191
H	-4.1718	-0.959573	1.56776
C	-5.71496	0.434902	0.974335
H	-6.41347	0.139242	1.76566
H	-5.83111	1.5079	0.79047
H	-5.98089	-0.101181	0.057232
C	-1.61053	0.517914	-2.4117
H	-1.67419	-0.569757	-2.56705
H	-2.61871	0.93151	-2.54323
C	-0.644544	1.13541	-3.40995
H	0.357685	0.710785	-3.29003
H	-0.982074	0.94742	-4.43575
H	-0.579152	2.2176	-3.25769
C	0.364316	0.613795	1.83056
H	0.921591	1.20771	1.09472
H	0.666926	-0.437132	1.70748
C	0.670758	1.08732	3.2422
H	1.74406	1.00516	3.44909
H	0.371267	2.13297	3.36696
H	0.127378	0.484762	3.97759
PPh3
P	-1.44269	-0.483258	0.047352
C	-0.585665	0.274111	1.50712
C	-1.12711	1.4677	2.01336
C	0.53429	-0.278079	2.14744
C	-0.554388	2.10301	3.11525
H	-2.0079	1.89827	1.54234
C	1.10179	0.352023	3.25692
H	0.962269	-1.20636	1.78101
C	0.561775	1.54458	3.74144
H	-0.985782	3.02734	3.4908
H	1.96771	-0.090623	3.74292
H	1.00382	2.03262	4.60615
C	-0.818121	-2.22908	0.079316
C	0.311903	-2.68466	-0.616747
C	-1.5577	-3.15399	0.835788
C	0.69617	-4.02576	-0.548956
H	0.892531	-1.99063	-1.217
C	-1.16772	-4.49075	0.912906
H	-2.44864	-2.82305	1.36482
C	-0.039188	-4.93082	0.217902
H	1.57321	-4.36231	-1.09625
H	-1.7504	-5.19039	1.50664
H	0.261202	-5.97412	0.268708
C	-0.523882	0.247029	-1.38821
C	-1.1276	0.132147	-2.65216
C	0.698463	0.928748	-1.28962
C	-0.517711	0.663751	-3.78801
H	-2.08579	-0.374365	-2.74442
C	1.30335	1.47234	-2.42521
H	1.1786	1.03906	-0.322043
C	0.699933	1.33849	-3.67651
H	-0.998123	0.561072	-4.75766
H	2.24893	2.00038	-2.33027
H	1.17196	1.7628	-4.55881
β-PC-syn
O	-2.12408	1.16744	-3.012
O	-2.10646	-0.869582	-3.997
O	0.712117	4.09888	-4.99074
O	-0.63314	3.02277	-3.52258
N	-2.47626	2.53721	-5.0174
C	-2.11341	0.335053	-4.04996
C	-2.94172	3.54961	-2.4512
C	-2.10129	1.12925	-5.36471
C	-0.340032	3.59349	-4.68816
C	-3.9118	2.79191	-5.30244
C	-1.56154	3.54165	-5.62195
B	-2.0383	2.58455	-3.35583
H	-2.80249	4.59139	-2.77965
H	-4.00513	3.31982	-2.58864
H	-1.08887	1.1053	-5.77724
H	-2.78545	0.699301	-6.09908
H	-4.10114	2.71682	-6.3779
H	-4.17757	3.78788	-4.94741
H	-4.51602	2.05386	-4.77081
H	-2.05321	4.51926	-5.62113
H	-1.28109	3.29223	-6.64795
C	-2.61722	3.42305	-0.965201
C	-1.61394	4.08983	-0.356922
C	-0.643584	5.07379	-0.95734
H	-1.01361	5.44944	-1.91918
H	0.296489	4.55154	-1.19177
C	-0.338634	6.25729	-0.022925
H	-1.27273	6.78921	0.209808
H	0.039244	5.87326	0.936338
C	0.678451	7.24348	-0.609646
H	0.298482	7.6298	-1.56621
H	1.60619	6.70505	-0.848818
C	0.99234	8.41593	0.325398
H	1.7201	9.10176	-0.123322
H	0.08839	8.99352	0.555731
H	1.40976	8.0636	1.27678
Si	-3.67062	2.28186	0.07298
H	-1.46177	3.91119	0.709457
O	-3.52895	2.65295	1.68671
O	-5.22408	2.47379	-0.474557
O	-3.33579	0.674679	-0.052848
C	-6.30455	1.61997	-0.087795
H	-6.51018	1.74612	0.984783
H	-6.02248	0.572557	-0.249405
C	-7.53644	1.97889	-0.904017
H	-8.38433	1.34508	-0.619162
H	-7.81541	3.02568	-0.742453
H	-7.34339	1.83726	-1.97311
C	-4.01717	3.84733	2.29569
H	-3.58774	4.72772	1.79715
H	-5.10851	3.90403	2.1777
C	-3.64459	3.8408	3.77029
H	-2.5569	3.80119	3.89206
H	-4.01718	4.74551	4.26492
H	-4.07522	2.96723	4.27075
C	-2.0868	0.047687	0.250892
H	-1.92562	0.076504	1.33709
H	-1.26753	0.600014	-0.228083
C	-2.11617	-1.38603	-0.253464
H	-1.18125	-1.89747	0.005888
H	-2.94739	-1.93481	0.203019
H	-2.23455	-1.40675	-1.34095
β-PC-anti
O	-1.95231	0.510099	-3.08076
O	-1.90122	-1.7485	-3.17216
O	1.36495	2.55119	-5.40372
O	-0.310483	2.0901	-3.95253
N	-1.80807	0.965327	-5.48682
C	-1.78812	-0.663633	-3.68627
C	-2.76863	2.87665	-3.68831
C	-1.4295	-0.446817	-5.16402
C	0.250427	2.16326	-5.1559
C	-3.13926	1.02398	-6.14353
C	-0.744907	1.692	-6.23032
B	-1.73128	1.68209	-3.92931
H	-2.5944	3.6725	-4.42964
H	-3.79601	2.52005	-3.83457
H	-0.350535	-0.577462	-5.28481
H	-1.94207	-1.16128	-5.81134
H	-3.09897	0.533714	-7.12139
H	-3.43525	2.06668	-6.2626
H	-3.87192	0.518913	-5.51041
H	-1.18457	2.56727	-6.71806
H	-0.264197	1.07172	-6.99034
C	-2.62325	3.46602	-2.28627
C	-1.8167	4.52396	-2.08454
C	-1.52508	5.23611	-0.791709
H	-0.433331	5.27631	-0.654352
H	-1.92411	4.67831	0.061778
C	-2.07984	6.67384	-0.765953
H	-1.71008	7.22606	-1.64286
H	-3.17257	6.62916	-0.863983
C	-1.7067	7.4384	0.510032
H	-0.611991	7.47263	0.606308
H	-2.0719	6.88037	1.38378
C	-2.26748	8.86388	0.544612
H	-1.98761	9.38333	1.46856
H	-1.89257	9.45837	-0.297924
H	-3.36282	8.85956	0.483224
Si	-3.59841	2.68905	-0.89396
H	-1.30535	4.95292	-2.9528
O	-2.55388	2.06966	0.231344
O	-4.55878	3.85183	-0.196336
O	-4.60419	1.5143	-1.49714
C	-5.90434	3.71321	0.255451
H	-5.89831	3.52893	1.33965
H	-6.37814	2.84935	-0.22679
C	-6.67994	4.98631	-0.051395
H	-7.70751	4.90973	0.324143
H	-6.20174	5.85091	0.420912
H	-6.71636	5.16362	-1.13149
C	-2.82948	1.82592	1.60918
H	-3.47156	2.62155	2.01183
H	-3.37186	0.874709	1.71302
C	-1.51792	1.764	2.37759
H	-0.982404	2.71585	2.30041
H	-1.70331	1.55213	3.43734
H	-0.874876	0.976718	1.97128
C	-4.60013	0.131302	-1.13184
H	-4.94702	0.022929	-0.093853
H	-3.58524	-0.273952	-1.19317
C	-5.52897	-0.629098	-2.0649
H	-5.55456	-1.69127	-1.79661
H	-6.54744	-0.228961	-2.01329
H	-5.18116	-0.547026	-3.10076
TS-1β
Ru	-0.474719	1.77766	-0.286149
C	-2.29986	-0.902889	-0.352669
N	-1.70027	0.087736	-0.326378
C	-3.06395	-2.14336	-0.361732
H	-3.72964	-2.16132	-1.23313
H	-2.38373	-3.0001	-0.407227
H	-3.65781	-2.21587	0.555309
C	1.50278	2.81589	0.1255
C	1.61821	1.47076	0.63835
C	1.32232	2.7352	-1.29727
C	1.47443	0.569201	-0.4702
C	1.30985	1.33963	-1.67055
C	1.28859	3.90062	-2.24211
H	0.723255	3.6719	-3.14951
H	0.835395	4.78148	-1.78079
H	2.3082	4.17217	-2.54578
C	1.32153	0.791185	-3.06812
H	0.886414	1.49348	-3.7835
H	2.35227	0.594261	-3.3916
H	0.773585	-0.153793	-3.1428
C	1.58487	-0.924375	-0.38517
H	1.09066	-1.41537	-1.22795
H	2.63971	-1.22924	-0.397311
H	1.1395	-1.30082	0.539561
C	2.07207	1.08587	2.01655
H	1.69315	0.103732	2.30525
H	3.16994	1.04439	2.03534
H	1.74636	1.80683	2.76811
C	1.73152	4.06733	0.922347
H	1.32898	3.96528	1.93209
H	2.8077	4.27051	1.00292
H	1.26672	4.93766	0.451895
O	-4.50263	2.77451	-3.13796
O	-6.43173	3.76647	-3.78423
O	-4.51033	-1.78987	-3.29344
O	-4.10914	0.380793	-2.8162
N	-4.18697	1.28786	-5.05399
C	-5.58285	2.92889	-3.92083
C	-2.09198	1.91588	-3.28749
C	-5.57713	1.86238	-5.02402
C	-4.30271	-0.649009	-3.63525
C	-3.38539	1.90931	-6.14558
C	-4.18242	-0.202278	-5.0974
B	-3.67255	1.63508	-3.47642
H	-1.50885	1.00886	-3.48414
H	-1.73652	2.68051	-3.9932
H	-6.29573	1.08117	-4.76124
H	-5.85805	2.28145	-5.99194
H	-3.81687	1.65488	-7.11771
H	-2.35847	1.54481	-6.09419
H	-3.39049	2.99385	-6.01779
H	-3.22547	-0.550171	-5.49815
H	-4.98401	-0.607309	-5.71883
C	-1.84028	2.41718	-1.90895
C	-2.18423	3.23931	-1.01467
C	-2.998	4.36947	-0.493553
H	-3.44136	4.0872	0.468571
H	-3.82226	4.49294	-1.20789
C	-2.22247	5.69154	-0.340905
H	-1.39384	5.5473	0.367078
H	-1.76833	5.95804	-1.30509
C	-3.11887	6.83922	0.143332
H	-3.57646	6.56006	1.10265
H	-3.94851	6.97176	-0.564307
C	-2.36145	8.16164	0.300184
H	-3.02783	8.95948	0.644296
H	-1.54735	8.07078	1.02973
H	-1.92166	8.48355	-0.651529
Si	-1.32952	1.69429	2.05792
H	-1.34559	2.99812	0.396318
O	-0.598679	2.7631	3.09566
O	-2.95011	2.04388	2.19237
O	-0.979374	0.16772	2.60342
C	-4.07789	1.30639	1.71807
H	-3.96168	0.246679	1.98283
H	-4.12577	1.37889	0.623601
C	-5.34381	1.86959	2.34534
H	-6.22142	1.31968	1.98721
H	-5.30567	1.7892	3.43656
H	-5.47076	2.92545	2.084
C	-1.13539	4.01141	3.55904
H	-1.01128	4.76874	2.77158
H	-2.20769	3.90207	3.75063
C	-0.397926	4.43528	4.81901
H	0.674438	4.55122	4.62791
H	-0.787728	5.39369	5.18008
H	-0.526114	3.69098	5.61168
C	-0.920712	-0.207173	3.99403
H	-0.621599	0.656336	4.59839
H	-0.130537	-0.962064	4.07475
C	-2.24553	-0.775857	4.48304
H	-2.14912	-1.11752	5.52028
H	-3.03742	-0.020127	4.44653
H	-2.55092	-1.63159	3.87075
TS-1γ
Ru	0.266241	1.7977	-0.661903
C	-1.61229	-0.846118	-0.638844
N	-0.981375	0.124921	-0.62481
C	-2.41726	-2.06172	-0.62819
H	-3.46088	-1.81842	-0.852588
H	-2.05067	-2.76927	-1.37857
H	-2.36596	-2.53196	0.359143
C	2.22239	2.83144	-0.15942
C	2.2791	1.50761	0.413296
C	2.13847	2.69551	-1.58764
C	2.22092	0.563753	-0.670943
C	2.15493	1.28572	-1.90655
C	2.19355	3.82356	-2.57545
H	1.64895	3.5907	-3.49337
H	1.76982	4.74206	-2.16106
H	3.23545	4.03483	-2.85026
C	2.26855	0.684497	-3.27723
H	1.88582	1.35429	-4.05027
H	3.32161	0.481477	-3.51381
H	1.73125	-0.26564	-3.35617
C	2.31709	-0.925452	-0.521086
H	1.8772	-1.44848	-1.37458
H	3.36937	-1.23207	-0.45385
H	1.81399	-1.26621	0.387917
C	2.6254	1.17291	1.83547
H	2.20484	0.211822	2.13762
H	3.71779	1.1103	1.93636
H	2.26498	1.93266	2.53122
C	2.42632	4.11291	0.595371
H	1.97742	4.05864	1.58849
H	3.50049	4.30828	0.713854
H	1.99418	4.96713	0.067475
O	-4.44354	2.859	-1.76216
O	-6.57697	2.18087	-1.44096
O	-3.72402	5.40605	-5.45208
O	-3.48504	4.0494	-3.65841
N	-4.85882	5.25157	-2.0806
C	-5.7734	3.02079	-1.74876
C	-2.34839	4.24756	-1.33969
C	-6.12562	4.44733	-2.19042
C	-3.89734	5.15628	-4.28865
C	-4.83932	6.03217	-0.811229
C	-4.60341	6.08807	-3.2911
B	-3.69941	4.03172	-2.20527
H	-1.8601	5.21166	-1.54755
H	-2.57563	4.22194	-0.268459
H	-6.45793	4.42059	-3.23203
H	-6.92466	4.87378	-1.5813
H	-5.63762	6.77945	-0.819949
H	-3.8735	6.52837	-0.706785
H	-4.9866	5.35053	0.029336
H	-3.92773	6.90741	-3.02763
H	-5.52017	6.51426	-3.70351
C	-1.41137	3.14065	-1.67515
C	-0.992747	2.22776	-2.44096
C	-1.16895	1.48654	-3.72166
H	-2.21716	1.15802	-3.75823
H	-0.555329	0.579436	-3.72789
C	-0.875332	2.3256	-4.98377
H	-1.48982	3.23053	-4.96017
H	0.173824	2.65118	-4.97782
C	-1.16281	1.54669	-6.27424
H	-2.20626	1.20245	-6.25908
H	-0.539764	0.641088	-6.30705
C	-0.923273	2.38724	-7.53275
H	-1.14205	1.81249	-8.439
H	-1.56256	3.27773	-7.53684
H	0.119201	2.72286	-7.59559
Si	-0.743919	1.94509	1.60392
H	-0.634069	3.10974	-0.234348
O	-0.060996	3.09718	2.58714
O	-2.36445	2.33519	1.58912
O	-0.488793	0.473353	2.32884
C	-3.47964	1.4925	1.27899
H	-3.29904	0.482692	1.66913
H	-3.59237	1.43136	0.191007
C	-4.73821	2.07679	1.90143
H	-5.61435	1.48561	1.61432
H	-4.66657	2.097	2.9939
H	-4.89426	3.1045	1.55356
C	-0.598624	4.39062	2.8901
H	-0.429798	5.06051	2.03364
H	-1.68007	4.31157	3.0447
C	0.086142	4.94047	4.13148
H	1.16748	5.02654	3.98001
H	-0.306611	5.93517	4.37087
H	-0.087916	4.28554	4.99136
C	-0.453339	0.247389	3.75071
H	-0.115461	1.15534	4.2619
H	0.298274	-0.532001	3.91976
C	-1.80588	-0.200085	4.28748
H	-1.72975	-0.431635	5.35633
H	-2.5589	0.585377	4.16235
H	-2.15236	-1.10067	3.76866
TS-2β-anti
Ru	-0.478854	1.92901	-0.745016
C	-0.681137	-0.889109	-2.36478
N	-0.715599	0.102122	-1.76642
C	-0.62617	-2.11567	-3.15015
H	-0.582793	-1.86134	-4.21637
H	0.262869	-2.69469	-2.87996
H	-1.51349	-2.72781	-2.95881
C	0.621865	2.98572	0.969934
C	0.576725	1.59396	1.35957
C	1.40652	3.07912	-0.240028
C	1.26677	0.841519	0.377453
C	1.7595	1.74965	-0.643191
C	1.89295	4.33223	-0.903654
H	1.92757	4.23008	-1.99219
H	1.27056	5.19639	-0.663481
H	2.91282	4.555	-0.562181
C	2.64858	1.37972	-1.7949
H	2.57784	2.10798	-2.6073
H	3.69884	1.33795	-1.47535
H	2.39231	0.399538	-2.2068
C	1.54432	-0.631114	0.429389
H	1.68042	-1.05485	-0.568653
H	2.47127	-0.813942	0.988939
H	0.744047	-1.18202	0.930953
C	0.03322	1.0808	2.65866
H	-0.135481	0.000956	2.63192
H	0.753269	1.27974	3.46461
H	-0.907598	1.57052	2.91167
C	0.192392	4.11495	1.85855
H	-0.835725	3.97526	2.20055
H	0.84021	4.15523	2.74464
H	0.263196	5.0823	1.35856
O	-1.28917	0.703262	-4.72623
O	-0.958508	-0.79427	-6.37608
O	-0.918128	5.10538	-5.81504
O	-1.00331	3.12173	-4.73098
N	-2.90148	2.15129	-5.8626
C	-1.39474	0.258541	-5.98013
C	-2.71246	2.04108	-3.06383
C	-2.15873	1.27485	-6.83224
C	-1.45462	4.05584	-5.58036
C	-4.31145	1.68893	-5.72171
C	-2.78666	3.60081	-6.19531
B	-1.91364	2.00151	-4.47782
H	-3.5921	2.69489	-3.13293
H	-3.08359	1.03418	-2.8464
H	-1.43792	1.87292	-7.39727
H	-2.83546	0.787804	-7.53657
H	-4.83699	1.79661	-6.67469
H	-4.81437	2.28222	-4.95778
H	-4.31514	0.639066	-5.42038
H	-3.60596	4.14605	-5.7173
H	-2.82652	3.78749	-7.27062
C	-1.90571	2.56813	-1.91571
C	-1.27717	3.80484	-1.71835
C	-1.75709	4.93445	-0.826822
H	-0.905404	5.554	-0.522823
H	-2.2198	4.55453	0.088711
C	-2.76432	5.8312	-1.57946
H	-2.32167	6.16136	-2.53048
H	-3.65221	5.23516	-1.82734
C	-3.1846	7.06097	-0.761868
H	-2.29179	7.64913	-0.50763
H	-3.61607	6.72911	0.193004
C	-4.19102	7.95183	-1.49752
H	-4.47169	8.81881	-0.889793
H	-3.77394	8.3274	-2.43972
H	-5.10965	7.40129	-1.73526
Si	-2.9491	1.83742	0.066429
H	-0.688984	4.15292	-2.57116
O	-2.76616	2.36854	1.63834
O	-4.25182	2.66299	-0.568745
O	-3.43038	0.249196	0.005775
C	-5.61065	2.20139	-0.598222
H	-5.95458	1.98428	0.421233
H	-5.66709	1.26473	-1.16579
C	-6.48588	3.27387	-1.22678
H	-7.53061	2.94449	-1.25367
H	-6.43216	4.20521	-0.653761
H	-6.16686	3.48802	-2.25345
C	-3.90328	2.72532	2.4551
H	-4.45927	3.53121	1.96247
H	-4.57302	1.85981	2.54659
C	-3.42836	3.16493	3.82991
H	-2.77319	4.03942	3.75842
H	-4.28846	3.43511	4.45269
H	-2.88261	2.36104	4.33492
C	-2.94485	-0.831007	0.809003
H	-2.84288	-0.502794	1.8512
H	-1.94879	-1.1271	0.453494
C	-3.91411	-1.99869	0.709908
H	-3.55264	-2.84476	1.3052
H	-4.90395	-1.71439	1.08084
H	-4.02085	-2.32708	-0.329635
TS-2β’-syn
Ru	0.357258	1.73702	-0.145606
C	-0.172833	2.14163	3.02806
N	-0.058277	1.97111	1.88596
C	-0.3219	2.36743	4.46162
H	-0.909329	3.27408	4.63939
H	-0.831148	1.51832	4.9289
H	0.661128	2.48901	4.92801
C	2.54775	1.88534	0.135703
C	2.195	0.488634	0.280552
C	2.25514	2.27574	-1.22182
C	1.66436	0.038749	-0.966818
C	1.68374	1.14309	-1.89697
C	2.58457	3.60233	-1.83563
H	1.89617	3.87266	-2.63818
H	2.57276	4.40442	-1.09258
H	3.59823	3.56631	-2.25922
C	1.40945	1.04057	-3.36796
H	1.14301	2.01116	-3.79068
H	2.30578	0.683551	-3.89286
H	0.603123	0.331436	-3.57731
C	1.25154	-1.36453	-1.28876
H	0.510256	-1.38541	-2.09029
H	2.12505	-1.94338	-1.61844
H	0.818898	-1.86353	-0.419271
C	2.44529	-0.365306	1.48842
H	1.7188	-1.17901	1.56341
H	3.44504	-0.816598	1.43592
H	2.4002	0.216572	2.41324
C	3.26326	2.72584	1.15283
H	3.00867	2.42989	2.17428
H	4.35063	2.61854	1.0421
H	3.02412	3.787	1.04049
O	-0.31765	4.1817	-3.73544
O	0.95233	5.09054	-5.36974
O	-4.64958	5.58903	-3.71071
O	-2.61847	4.7638	-3.14962
N	-2.20182	3.43266	-5.11574
C	-0.083808	4.61915	-4.98366
C	-1.76064	2.36415	-2.59712
C	-1.33371	4.417	-5.84683
C	-3.71835	4.85503	-3.90814
C	-2.01975	2.06189	-5.66683
C	-3.62943	3.85849	-5.07274
B	-1.675	3.69693	-3.50536
H	-2.8288	2.09094	-2.57247
H	-1.26635	1.53236	-3.10103
H	-1.85447	5.37434	-5.93917
H	-1.07778	4.06325	-6.84729
H	-2.37214	2.02644	-6.70188
H	-2.58201	1.34939	-5.06224
H	-0.959914	1.80084	-5.63566
H	-4.25679	2.98946	-4.85237
H	-3.96345	4.29848	-6.01494
C	-1.3356	2.37832	-1.1456
C	-1.35442	3.42844	-0.241386
C	-1.21086	4.90684	-0.517219
H	-2.21199	5.33171	-0.676881
H	-0.652516	5.08452	-1.43937
C	-0.531935	5.64481	0.649269
H	-1.10456	5.47051	1.57328
H	0.466018	5.21439	0.820522
C	-0.405575	7.155	0.409792
H	-1.4046	7.57672	0.234446
H	0.164191	7.32793	-0.513715
C	0.266461	7.89251	1.57242
H	0.341377	8.96632	1.37074
H	-0.301128	7.76893	2.50311
H	1.28228	7.51681	1.74908
Si	-1.91289	0.377395	-0.345764
H	-1.66316	3.21572	0.775618
O	-3.32422	1.03395	0.227956
O	-2.0512	-0.401667	-1.80381
O	-1.47819	-0.864046	0.681233
C	-2.50965	-1.7561	-1.96436
H	-3.49438	-1.87403	-1.49414
H	-1.81742	-2.43537	-1.45579
C	-2.59609	-2.07539	-3.44767
H	-2.93555	-3.10659	-3.59427
H	-3.30551	-1.40801	-3.94943
H	-1.61759	-1.96665	-3.92875
C	-4.56579	0.340197	0.438258
H	-5.01566	0.11737	-0.538169
H	-4.38395	-0.615609	0.947352
C	-5.49393	1.21712	1.26215
H	-5.67343	2.17013	0.754716
H	-6.45693	0.716217	1.4107
H	-5.05943	1.4271	2.24543
C	-1.6515	-0.966461	2.09443
H	-2.38292	-0.226249	2.44423
H	-0.691484	-0.744877	2.5778
C	-2.10329	-2.37578	2.45208
H	-2.20257	-2.47945	3.53873
H	-3.07152	-2.60624	1.99529
H	-1.3759	-3.11493	2.10106
TSβ-rot
Ru	-0.070369	1.73859	0.216565
C	-1.34614	1.23734	3.14636
N	-0.884897	1.33596	2.08779
C	-1.93998	1.10676	4.47097
H	-3.01305	0.910659	4.37819
H	-1.4721	0.278764	5.01315
H	-1.79555	2.02924	5.04255
C	2.06296	2.62294	0.46348
C	2.13803	1.25275	0.805542
C	1.6279	2.71864	-0.932182
C	1.70428	0.479446	-0.342267
C	1.46263	1.39809	-1.43888
C	1.55297	3.99349	-1.71644
H	0.881824	3.90097	-2.57106
H	1.20708	4.82832	-1.10044
H	2.55154	4.25389	-2.09327
C	1.26967	0.994729	-2.8691
H	0.967427	1.83631	-3.49191
H	2.21807	0.604362	-3.26299
H	0.515391	0.210153	-2.95813
C	1.90607	-0.999033	-0.498702
H	1.27161	-1.40847	-1.28573
H	2.95276	-1.18502	-0.777812
H	1.69522	-1.54754	0.41996
C	2.60948	0.673654	2.10554
H	2.07383	-0.246808	2.35449
H	3.67609	0.421046	2.03822
H	2.49122	1.37666	2.93456
C	2.46412	3.78712	1.32237
H	2.38245	3.55613	2.38809
H	3.50966	4.05893	1.12437
H	1.85684	4.67319	1.11791
O	-1.02991	3.18551	-3.90149
O	-0.021655	3.29674	-5.91988
O	-4.40504	6.15822	-3.26803
O	-2.71501	4.68103	-2.99356
N	-3.35734	3.05275	-4.65485
C	-1.01028	3.31333	-5.23495
C	-2.59655	2.23169	-2.10003
C	-2.43926	3.48466	-5.76251
C	-3.87547	5.10288	-3.50423
C	-3.83178	1.65907	-4.87704
C	-4.4665	4.02157	-4.42121
B	-2.3529	3.28655	-3.29583
H	-3.65485	2.24254	-1.79431
H	-2.38922	1.22469	-2.47031
H	-2.60371	4.54131	-5.99153
H	-2.60451	2.90319	-6.67147
H	-4.44969	1.61281	-5.7785
H	-4.41409	1.33512	-4.01378
H	-2.96723	1.00175	-4.99194
H	-5.28242	3.51524	-3.89661
H	-4.8592	4.44058	-5.35022
C	-1.77173	2.49558	-0.873175
C	-1.77367	3.48848	-0.005447
C	-2.53152	4.79948	0.113915
H	-2.98751	4.84888	1.11308
H	-3.34755	4.78591	-0.612484
C	-1.66714	6.05239	-0.107933
H	-0.876038	6.09292	0.657409
H	-1.16953	5.97166	-1.08145
C	-2.49334	7.34578	-0.066464
H	-3.04345	7.39835	0.884092
H	-3.24621	7.30497	-0.864222
C	-1.63654	8.60503	-0.232409
H	-2.25472	9.50892	-0.210417
H	-0.891912	8.69178	0.56892
H	-1.09862	8.59468	-1.18811
Si	-1.45984	-0.234111	-0.193277
H	-1.04372	3.40258	0.864964
O	-3.02865	0.055862	0.299154
O	-1.40294	-0.746143	-1.78033
O	-0.923787	-1.58144	0.638236
C	-1.58293	-2.10707	-2.21213
H	-2.51672	-2.51111	-1.80135
H	-0.763756	-2.7223	-1.82349
C	-1.61695	-2.14865	-3.73129
H	-1.74778	-3.17963	-4.07835
H	-2.44984	-1.55067	-4.11846
H	-0.685649	-1.76026	-4.15699
C	-4.12471	-0.827044	0.034814
H	-4.35858	-0.803886	-1.03895
H	-3.85418	-1.86129	0.290884
C	-5.33207	-0.384525	0.846566
H	-5.60738	0.64575	0.59816
H	-6.19083	-1.03353	0.641751
H	-5.11568	-0.431344	1.91943
C	-1.16818	-1.96784	1.98449
H	-2.13498	-1.57153	2.32492
H	-0.386163	-1.53902	2.62906
C	-1.15199	-3.48652	2.09083
H	-1.31062	-3.79959	3.12916
H	-1.94152	-3.92691	1.47318
H	-0.190802	-3.88715	1.75283
INT-1β
Ru	-0.373925	1.75834	-0.481406
C	-2.16045	-0.952634	-0.454239
N	-1.54061	0.025648	-0.503517
C	-2.94544	-2.17854	-0.382359
H	-3.60748	-2.24458	-1.25442
H	-2.28211	-3.04947	-0.364042
H	-3.54704	-2.17725	0.532552
C	1.48676	2.88899	0.051213
C	1.67126	1.49364	0.447419
C	1.32333	2.9266	-1.36285
C	1.61846	0.693431	-0.726182
C	1.35264	1.55926	-1.85352
C	1.22588	4.149	-2.22476
H	0.515537	4.00859	-3.04444
H	0.902292	5.02137	-1.65316
H	2.20479	4.38007	-2.66528
C	1.40409	1.14657	-3.29507
H	0.88206	1.85933	-3.93845
H	2.44604	1.09535	-3.64002
H	0.960949	0.15802	-3.45164
C	1.82934	-0.789762	-0.798988
H	1.23116	-1.24449	-1.59384
H	2.88352	-1.01164	-1.01199
H	1.57195	-1.2805	0.143289
C	2.01445	1.02282	1.83149
H	1.67374	-0.000998	2.00521
H	3.10313	1.04362	1.97753
H	1.56671	1.65891	2.59909
C	1.62876	4.06213	0.977659
H	1.152	3.87035	1.94299
H	2.69103	4.26796	1.16745
H	1.18889	4.96857	0.554218
O	-4.52739	2.58149	-3.26559
O	-6.51997	3.47809	-3.85757
O	-4.40629	-1.97979	-3.32713
O	-4.05113	0.210323	-2.90849
N	-4.22188	1.06515	-5.16185
C	-5.63857	2.67689	-4.01074
C	-2.0925	1.79284	-3.47362
C	-5.62828	1.59439	-5.09915
C	-4.23738	-0.841301	-3.69905
C	-3.47604	1.68766	-6.29106
C	-4.16862	-0.424167	-5.17331
B	-3.66923	1.46393	-3.60671
H	-1.49005	0.888171	-3.61422
H	-1.76488	2.51098	-4.23966
H	-6.31343	0.794315	-4.80575
H	-5.95036	1.9904	-6.06401
H	-3.93025	1.3994	-7.24329
H	-2.43694	1.35662	-6.2657
H	-3.51127	2.77397	-6.18477
H	-3.21069	-0.74892	-5.59088
H	-4.97147	-0.86945	-5.76495
C	-1.84217	2.39981	-2.14578
C	-2.05451	3.17922	-1.19896
C	-2.7607	4.27102	-0.484223
H	-2.98986	3.96479	0.543015
H	-3.72493	4.4029	-0.995897
C	-2.01305	5.61823	-0.457711
H	-1.05252	5.49304	0.059592
H	-1.77815	5.92042	-1.48679
C	-2.82609	6.7221	0.231616
H	-3.06242	6.40979	1.25905
H	-3.79071	6.83486	-0.281903
C	-2.09958	8.07074	0.259102
H	-2.70384	8.83614	0.75752
H	-1.14508	7.99933	0.795471
H	-1.88434	8.42631	-0.755687
Si	-1.65812	1.87177	2.51241
H	-1.26501	2.18197	1.07971
O	-0.805084	2.84355	3.51392
O	-3.24465	2.26541	2.63184
O	-1.27398	0.305056	2.77509
C	-4.35397	1.62445	1.97337
H	-4.39227	0.572796	2.28366
H	-4.19656	1.65533	0.887738
C	-5.63602	2.34419	2.35338
H	-6.49329	1.86517	1.86785
H	-5.7898	2.31446	3.43667
H	-5.60208	3.39156	2.03717
C	-1.20871	4.12177	4.05234
H	-1.0484	4.88766	3.28326
H	-2.27771	4.09414	4.28633
C	-0.381879	4.41839	5.29076
H	0.686226	4.44542	5.05151
H	-0.666907	5.39131	5.70591
H	-0.545047	3.6547	6.05796
C	-1.10219	-0.306178	4.07224
H	-0.582379	0.392942	4.73659
H	-0.448105	-1.16846	3.91146
C	-2.43105	-0.742707	4.67149
H	-2.26385	-1.24934	5.62873
H	-3.08576	0.117027	4.85188
H	-2.94852	-1.43923	4.00309
INT-1γ
Ru	0.383347	1.68446	-0.971475
C	-0.639646	-1.35096	-0.497915
N	-0.283214	-0.27239	-0.728765
C	-1.09918	-2.69763	-0.180055
H	-1.82297	-3.0404	-0.926395
H	-0.255172	-3.39446	-0.161108
H	-1.57958	-2.69532	0.803732
C	1.88806	3.26949	-0.5069
C	2.38073	1.98914	-0.003444
C	1.76399	3.17348	-1.92312
C	2.55028	1.12339	-1.12478
C	2.1191	1.82235	-2.31575
C	1.41178	4.27225	-2.88143
H	0.670933	3.94517	-3.61714
H	1.01431	5.14915	-2.36407
H	2.30677	4.59331	-3.42981
C	2.27517	1.34218	-3.72907
H	1.55932	1.82666	-4.39894
H	3.28246	1.5737	-4.10232
H	2.13626	0.260393	-3.81154
C	3.09988	-0.271603	-1.09235
H	2.67244	-0.89098	-1.88579
H	4.18762	-0.250185	-1.24038
H	2.90659	-0.761918	-0.13445
C	2.79128	1.71477	1.41515
H	2.79027	0.643323	1.63461
H	3.80883	2.0871	1.59742
H	2.12523	2.20522	2.13032
C	1.69047	4.49698	0.334449
H	1.25283	4.24534	1.30404
H	2.65354	4.99188	0.51869
H	1.03556	5.22191	-0.156811
O	-4.47938	3.31503	-1.87473
O	-6.69623	3.28502	-1.42367
O	-3.21947	5.68271	-5.54954
O	-3.29592	4.24351	-3.80369
N	-4.19948	5.73307	-2.13246
C	-5.70121	3.85614	-1.78503
C	-2.05191	4.02604	-1.54545
C	-5.64546	5.32941	-2.20991
C	-3.39768	5.44469	-4.38453
C	-3.9141	6.42315	-0.844501
C	-3.75366	6.50429	-3.32876
B	-3.44567	4.23261	-2.34204
H	-1.34057	4.84152	-1.74259
H	-2.22422	4.01217	-0.461852
H	-5.99589	5.41131	-3.24263
H	-6.27331	5.95883	-1.57662
H	-4.462	7.36845	-0.796405
H	-2.84306	6.61555	-0.768141
H	-4.22284	5.77961	-0.017774
H	-2.85507	7.0748	-3.07491
H	-4.51666	7.1993	-3.68545
C	-1.457	2.74518	-1.97763
C	-1.27642	1.70816	-2.63331
C	-1.46661	0.651199	-3.64786
H	-1.44274	-0.331904	-3.1621
H	-0.616362	0.660899	-4.34348
C	-2.78427	0.809896	-4.43702
H	-3.62586	0.797267	-3.7325
H	-2.80118	1.79435	-4.91828
C	-2.96104	-0.29395	-5.48756
H	-2.92998	-1.27683	-4.99467
H	-2.11004	-0.273835	-6.18322
C	-4.26808	-0.158248	-6.27593
H	-4.36663	-0.956309	-7.01972
H	-5.13909	-0.210813	-5.61175
H	-4.31177	0.800204	-6.80636
Si	-1.2892	1.9655	1.90262
H	-0.75775	2.05546	0.494389
O	-0.37529	2.94328	2.84544
O	-2.82103	2.55069	1.8864
O	-1.15334	0.385199	2.31635
C	-3.99169	1.89473	1.34619
H	-3.9874	0.841165	1.64951
H	-3.94888	1.94198	0.253308
C	-5.23456	2.59733	1.86238
H	-6.12742	2.16818	1.39661
H	-5.31943	2.5041	2.9499
H	-5.20455	3.66364	1.61214
C	-0.798597	4.02933	3.69637
H	-0.242636	4.91697	3.37492
H	-1.8657	4.22019	3.54511
C	-0.500589	3.71048	5.15233
H	0.563407	3.49513	5.29377
H	-0.765021	4.56589	5.78432
H	-1.07936	2.84497	5.49319
C	-1.02069	-0.134111	3.6545
H	-0.38681	0.537553	4.24459
H	-0.49303	-1.08834	3.55748
C	-2.37335	-0.335152	4.32263
H	-2.24076	-0.780972	5.31498
H	-2.90152	0.617144	4.4455
H	-3.00586	-1.00421	3.72953
INT-2β-anti
Ru	-0.672363	1.89833	-0.875582
C	-1.41359	-0.766812	-2.54787
N	-1.23382	0.183617	-1.91254
C	-1.61425	-1.93989	-3.38881
H	-1.38112	-1.68271	-4.42952
H	-0.956908	-2.75132	-3.06027
H	-2.6515	-2.28277	-3.31912
C	0.892978	2.93016	0.488603
C	0.66608	1.63703	1.08428
C	1.5161	2.73471	-0.805916
C	1.02455	0.654358	0.125717
C	1.56418	1.33547	-1.05053
C	2.07388	3.81985	-1.67843
H	2.14183	3.51177	-2.72437
H	1.47074	4.73345	-1.64269
H	3.08162	4.09708	-1.34163
C	2.19041	0.65884	-2.23484
H	2.20621	1.31224	-3.11072
H	3.22712	0.37554	-2.00929
H	1.65589	-0.254376	-2.51075
C	0.981097	-0.830679	0.343013
H	1.1126	-1.37754	-0.594003
H	1.78525	-1.14456	1.02071
H	0.02488	-1.13152	0.780191
C	0.289076	1.40352	2.51799
H	-0.020553	0.370405	2.68799
H	1.15842	1.5974	3.1613
H	-0.522942	2.06061	2.83691
C	0.776214	4.2286	1.23063
H	-0.11787	4.24746	1.85953
H	1.64722	4.36166	1.88695
H	0.744667	5.08961	0.558168
O	-1.28427	1.14891	-4.88713
O	-1.14864	-0.391747	-6.52683
O	0.052266	5.37752	-5.83024
O	-0.56444	3.47929	-4.76283
N	-2.47491	2.89032	-6.12412
C	-1.38074	0.730583	-6.15091
C	-2.58064	2.69801	-3.31871
C	-1.83891	1.8856	-7.04543
C	-0.713733	4.46878	-5.65576
C	-3.95674	2.72406	-6.11805
C	-2.03937	4.28916	-6.41219
B	-1.68236	2.53762	-4.66816
H	-3.27203	3.55015	-3.39127
H	-3.1702	1.78511	-3.18082
H	-0.961634	2.32753	-7.52687
H	-2.53203	1.55282	-7.81998
H	-4.36145	2.95091	-7.1082
H	-4.39383	3.39684	-5.38
H	-4.20007	1.69312	-5.85203
H	-2.77917	4.98613	-6.00737
H	-1.93129	4.48018	-7.48175
C	-1.69012	2.9038	-2.16222
C	-1.50748	3.95191	-1.26018
C	-2.6513	4.70085	-0.598303
H	-2.43978	4.79277	0.474428
H	-3.57481	4.11768	-0.684105
C	-2.84061	6.10335	-1.20764
H	-1.90363	6.67172	-1.11786
H	-3.03727	6.01417	-2.28652
C	-3.97981	6.89316	-0.547441
H	-3.7793	6.97994	0.529486
H	-4.91547	6.32372	-0.639019
C	-4.16664	8.29006	-1.14857
H	-4.98477	8.82656	-0.656324
H	-3.25843	8.89449	-1.03906
H	-4.40158	8.23513	-2.2187
Si	-2.61125	1.32902	0.475998
H	-0.581104	4.52018	-1.31682
O	-2.77872	2.36586	1.77722
O	-3.97636	1.42453	-0.487538
O	-2.50487	-0.236704	1.04995
C	-5.18299	0.667462	-0.345747
H	-5.76936	1.06111	0.496436
H	-4.94283	-0.378776	-0.123368
C	-5.99403	0.7678	-1.62883
H	-6.93307	0.211376	-1.53222
H	-6.23486	1.81229	-1.85417
H	-5.43414	0.350686	-2.47411
C	-4.02232	2.77654	2.36145
H	-4.66278	3.21844	1.58733
H	-4.55031	1.90297	2.77015
C	-3.75006	3.78242	3.46834
H	-3.23957	4.66697	3.07232
H	-4.69039	4.10545	3.92881
H	-3.11953	3.34157	4.24765
C	-2.66415	-0.708096	2.39341
H	-2.65811	0.135687	3.09316
H	-1.79296	-1.33444	2.62405
C	-3.938	-1.52776	2.55043
H	-3.99666	-1.9411	3.56411
H	-4.83043	-0.915275	2.38152
H	-3.95241	-2.36075	1.8397
INT-2γ-anti
Ru	0.272024	1.66244	-0.853255
C	-2.0633	-0.502174	-1.40225
N	-1.17481	0.205462	-1.17307
C	-3.22839	-1.33046	-1.68942
H	-4.10048	-0.67463	-1.80646
H	-3.07501	-1.90067	-2.61113
H	-3.40912	-2.02971	-0.866866
C	2.35888	2.59406	-0.356296
C	2.14695	1.53173	0.597012
C	2.42343	2.01282	-1.66941
C	1.95975	0.318858	-0.134738
C	2.14351	0.608643	-1.54878
C	2.83111	2.74043	-2.91861
H	2.53904	2.19735	-3.82057
H	2.39841	3.74375	-2.9732
H	3.9226	2.85653	-2.9423
C	2.2065	-0.415607	-2.6443
H	1.99675	0.021801	-3.62416
H	3.2066	-0.867261	-2.691
H	1.49067	-1.22564	-2.47858
C	1.76726	-1.04429	0.464946
H	1.32167	-1.73801	-0.253025
H	2.73222	-1.46678	0.775198
H	1.11402	-0.996271	1.33966
C	2.34099	1.66054	2.07909
H	1.88275	0.829908	2.61654
H	3.41788	1.65562	2.29815
H	1.92181	2.59325	2.46213
C	2.68045	4.01492	0.00692
H	2.02273	4.37291	0.803809
H	3.7163	4.09336	0.363312
H	2.58451	4.68794	-0.85031
O	-3.64846	2.66143	-1.94288
O	-5.47521	1.36671	-1.6783
O	-4.26713	5.89801	-5.03498
O	-3.34807	4.38959	-3.61887
N	-4.67636	4.86396	-1.65819
C	-4.95261	2.45082	-1.79882
C	-1.92062	4.52231	-1.46303
C	-5.70954	3.78137	-1.80775
C	-4.13633	5.42547	-3.93786
C	-4.63613	5.36801	-0.255521
C	-4.84151	5.94523	-2.67501
B	-3.27917	4.06212	-2.18359
H	-1.67774	5.55612	-1.75683
H	-2.04863	4.54661	-0.373233
H	-6.22654	3.88645	-2.76559
H	-6.45233	3.82482	-1.00894
H	-5.60224	5.806	0.010707
H	-3.85615	6.12543	-0.169831
H	-4.40152	4.53727	0.413893
H	-4.33136	6.8475	-2.32472
H	-5.88963	6.18855	-2.8605
C	-0.658453	3.68999	-1.69431
C	-0.532583	2.53097	-2.42138
C	-1.08271	2.03166	-3.70698
H	-2.17858	2.04827	-3.6397
H	-0.795075	0.984703	-3.85314
C	-0.653429	2.88268	-4.92625
H	-0.959749	3.92121	-4.76104
H	0.441304	2.87833	-5.01223
C	-1.27481	2.36651	-6.23053
H	-2.36864	2.38555	-6.13295
H	-0.992374	1.3145	-6.38081
C	-0.855802	3.19157	-7.45149
H	-1.31389	2.80058	-8.36616
H	-1.16498	4.23779	-7.34527
H	0.232073	3.17462	-7.59079
Si	-0.954304	2.04731	1.2543
H	0.239441	4.15473	-1.29075
O	-0.402369	3.49775	1.87063
O	-2.61674	2.26626	1.1772
O	-0.679457	0.758504	2.28318
C	-3.5942	1.23147	1.34412
H	-3.12541	0.33305	1.76272
H	-4.00143	0.973783	0.361291
C	-4.71327	1.71116	2.25916
H	-5.47436	0.930377	2.36961
H	-4.3318	1.9634	3.25444
H	-5.20334	2.60192	1.84886
C	-1.01724	4.26806	2.91467
H	-2.10846	4.19128	2.83918
H	-0.719492	3.85658	3.88843
C	-0.571279	5.71772	2.80197
H	-0.870895	6.14272	1.8374
H	-1.02141	6.31886	3.60014
H	0.51758	5.7986	2.88721
C	-0.936845	0.760098	3.69605
H	-1.90472	1.23536	3.90783
H	-0.160599	1.35163	4.20005
C	-0.932184	-0.66923	4.2143
H	-1.11539	-0.682633	5.29452
H	-1.71116	-1.26366	3.7251
H	0.03413	-1.149	4.0253
INT-2β’-anti
Ru	0.117652	1.75584	-0.125665
C	-0.70982	2.07394	2.99423
N	-0.452193	1.93025	1.87386
C	-1.0581	2.25759	4.39818
H	-2.00524	2.80181	4.47344
H	-1.16824	1.28669	4.89178
H	-0.28067	2.83192	4.91202
C	2.38367	2.22384	0.200044
C	2.18347	0.837829	0.567893
C	2.07	2.34829	-1.18674
C	1.76462	0.11003	-0.585963
C	1.63644	1.04609	-1.67187
C	2.27067	3.57726	-2.02259
H	1.63092	3.58282	-2.90726
H	2.08112	4.49339	-1.45405
H	3.31238	3.622	-2.36805
C	1.41604	0.656835	-3.10503
H	1.14812	1.51377	-3.72316
H	2.3361	0.21988	-3.5165
H	0.622179	-0.090093	-3.19231
C	1.66659	-1.38261	-0.708963
H	0.95741	-1.67247	-1.48682
H	2.64903	-1.79271	-0.98065
H	1.34895	-1.85426	0.222735
C	2.50239	0.24176	1.90715
H	1.89504	-0.644567	2.10896
H	3.55609	-0.065832	1.94195
H	2.34751	0.957887	2.71913
C	2.96025	3.29385	1.08269
H	2.66676	3.16072	2.12833
H	4.05785	3.27681	1.04881
H	2.63874	4.29119	0.769959
O	-0.37927	3.20842	-4.34134
O	0.549715	3.31913	-6.40157
O	-3.16861	6.64015	-3.3554
O	-1.76097	4.87172	-3.22898
N	-2.72423	3.50299	-4.97081
C	-0.393203	3.43251	-5.66777
C	-2.00245	2.37933	-2.52211
C	-1.79894	3.862	-6.10133
C	-2.84673	5.52552	-3.66811
C	-3.4295	2.22119	-5.25616
C	-3.64903	4.61961	-4.61554
B	-1.63964	3.48198	-3.67205
H	-3.04226	2.58889	-2.2144
H	-1.95146	1.35221	-2.8912
H	-1.80205	4.94491	-6.25376
H	-2.09846	3.37882	-7.033
H	-4.08447	2.34222	-6.12339
H	-4.02114	1.932	-4.3868
H	-2.69013	1.4442	-5.46192
H	-4.51275	4.21529	-4.07908
H	-4.00846	5.15904	-5.49411
C	-1.21485	2.54542	-1.29475
C	-0.976738	3.63154	-0.431482
C	-1.98889	4.14322	0.586957
H	-1.44466	4.58554	1.43235
H	-2.57674	3.3059	0.97591
C	-2.93622	5.20728	-0.003289
H	-2.35908	5.99024	-0.510675
H	-3.56407	4.74453	-0.777816
C	-3.84068	5.84511	1.06079
H	-3.21208	6.33126	1.82045
H	-4.40135	5.05724	1.58482
C	-4.81832	6.86898	0.474126
H	-5.43389	7.32379	1.25781
H	-4.28517	7.67331	-0.045344
H	-5.49481	6.40088	-0.251217
Si	-1.54062	-0.015098	-0.185632
H	-0.342102	4.42162	-0.845287
O	-3.01009	0.655613	0.270184
O	-1.64015	-0.707231	-1.70143
O	-1.26034	-1.33731	0.801956
C	-2.12419	-2.0341	-1.97232
H	-3.15635	-2.1349	-1.61151
H	-1.51393	-2.76257	-1.42738
C	-2.06531	-2.29082	-3.46947
H	-2.42951	-3.29901	-3.69623
H	-2.68879	-1.57224	-4.01354
H	-1.0383	-2.20654	-3.84089
C	-4.24619	-0.069685	0.324228
H	-4.62357	-0.214385	-0.697956
H	-4.08604	-1.06544	0.759366
C	-5.25537	0.711631	1.15148
H	-5.42195	1.70499	0.721086
H	-6.21535	0.184362	1.18427
H	-4.89849	0.839304	2.17923
C	-1.36058	-1.39908	2.22077
H	-2.21995	-0.807873	2.56856
H	-0.455522	-0.962244	2.66804
C	-1.50952	-2.85044	2.6539
H	-1.56455	-2.92149	3.74627
H	-2.42057	-3.28844	2.23333
H	-0.65609	-3.44478	2.31164
INT-2β’-syn
Ru	0.103823	1.81572	-0.191465
C	-0.655832	2.18029	2.93901
N	-0.420815	2.03063	1.81368
C	-0.962053	2.3738	4.3521
H	-1.59924	3.25507	4.4782
H	-1.48523	1.49852	4.75032
H	-0.039135	2.52433	4.92126
C	2.38656	2.06164	0.192989
C	2.04329	0.663145	0.380776
C	2.13543	2.38727	-1.17078
C	1.61274	0.129124	-0.870334
C	1.59227	1.20766	-1.82175
C	2.46027	3.68436	-1.85063
H	1.75665	3.91749	-2.65279
H	2.46938	4.52088	-1.14673
H	3.46213	3.62418	-2.29805
C	1.37159	1.04738	-3.29768
H	1.09335	1.99376	-3.76537
H	2.29228	0.695027	-3.78219
H	0.588738	0.310914	-3.50248
C	1.38716	-1.32024	-1.18391
H	0.668556	-1.4437	-1.99577
H	2.33555	-1.77754	-1.49763
H	1.01508	-1.87339	-0.318839
C	2.27007	-0.126682	1.63657
H	1.56143	-0.954414	1.71952
H	3.28275	-0.551519	1.64365
H	2.174	0.496368	2.5303
C	3.03453	2.94046	1.22442
H	2.61544	2.77279	2.22143
H	4.11172	2.73566	1.28538
H	2.91533	4.00076	0.986844
O	-0.371996	4.02176	-4.00019
O	0.835196	4.76691	-5.76244
O	-4.4685	5.9558	-3.57787
O	-2.51185	4.88174	-3.19944
N	-2.45593	3.49805	-5.17269
C	-0.204901	4.41701	-5.27534
C	-1.88257	2.42263	-2.66472
C	-1.54603	4.34988	-6.01481
C	-3.66068	5.11045	-3.85284
C	-2.49984	2.10229	-5.69262
C	-3.80878	4.10489	-5.00485
B	-1.75029	3.7125	-3.64594
H	-2.9614	2.2922	-2.46984
H	-1.52664	1.49751	-3.12247
H	-1.95349	5.36171	-6.09312
H	-1.4316	3.94193	-7.02073
H	-2.9528	2.09072	-6.68789
H	-3.08644	1.48125	-5.01459
H	-1.48265	1.70923	-5.75047
H	-4.51913	3.32517	-4.71343
H	-4.16998	4.57905	-5.91976
C	-1.29438	2.58127	-1.32048
C	-1.28032	3.58857	-0.353128
C	-0.866202	5.03108	-0.58528
H	-1.76449	5.59731	-0.868128
H	-0.180692	5.10271	-1.43627
C	-0.23102	5.67269	0.657569
H	-0.929817	5.59099	1.50399
H	0.66452	5.10308	0.943626
C	0.139169	7.14706	0.446981
H	-0.761445	7.70823	0.163321
H	0.829296	7.22938	-0.404628
C	0.77493	7.78788	1.68504
H	1.02701	8.83797	1.50324
H	0.093586	7.75425	2.5441
H	1.69872	7.26984	1.97206
Si	-1.63461	0.121219	-0.192206
H	-1.9208	3.43666	0.513717
O	-3.05901	0.849577	0.299607
O	-1.79681	-0.578694	-1.69683
O	-1.34194	-1.18665	0.807648
C	-2.30203	-1.90215	-1.93906
H	-3.29308	-2.01579	-1.48061
H	-1.63816	-2.63716	-1.47049
C	-2.39092	-2.13289	-3.439
H	-2.76889	-3.13989	-3.64731
H	-3.07083	-1.41012	-3.9044
H	-1.40608	-2.0339	-3.90915
C	-4.33901	0.203105	0.350631
H	-4.68607	0.009815	-0.673893
H	-4.25519	-0.767496	0.858743
C	-5.32559	1.09888	1.08272
H	-5.41742	2.0664	0.578144
H	-6.31569	0.630838	1.11588
H	-4.99591	1.27876	2.11169
C	-1.56339	-1.2821	2.21357
H	-2.38087	-0.613683	2.51679
H	-0.655841	-0.959292	2.74329
C	-1.89382	-2.7223	2.57901
H	-2.04045	-2.81855	3.66094
H	-2.80933	-3.05054	2.07597
H	-1.08101	-3.39227	2.28045
INT-3β-anti
Ru	-0.162972	2.02781	-1.27186
C	-1.08312	-1.05273	-1.79526
N	-0.843813	0.048917	-1.52859
C	-1.39542	-2.41751	-2.1987
H	-1.38005	-2.47007	-3.29325
H	-0.660231	-3.11813	-1.79087
H	-2.39185	-2.69716	-1.84216
C	0.79276	3.12109	0.448557
C	0.8704	1.69275	0.618654
C	1.48723	3.46936	-0.762613
C	1.72942	1.17445	-0.432904
C	2.08994	2.25743	-1.28214
C	1.77694	4.84882	-1.28025
H	1.75414	4.87585	-2.37289
H	1.05824	5.58281	-0.908226
H	2.77475	5.17548	-0.957123
C	3.00202	2.18413	-2.46802
H	2.69033	2.87364	-3.25415
H	4.02314	2.45166	-2.16281
H	3.03924	1.17526	-2.88822
C	2.21559	-0.239834	-0.549707
H	2.39125	-0.528747	-1.58981
H	3.165	-0.353672	-0.01015
H	1.5068	-0.94912	-0.115152
C	0.365107	0.932234	1.80855
H	0.215719	-0.125566	1.57548
H	1.088	0.988929	2.6345
H	-0.586662	1.33759	2.16078
C	0.257918	4.05267	1.49235
H	-0.705557	3.71596	1.8816
H	0.966748	4.07675	2.33172
H	0.150645	5.07396	1.12635
O	-1.76871	0.031065	-4.34527
O	-1.27149	-1.42062	-5.99712
O	0.854244	3.72396	-4.523
O	-0.49855	2.04976	-3.80684
N	-2.07126	2.05941	-5.65435
C	-1.48764	-0.302143	-5.60823
C	-2.94186	1.82254	-2.94705
C	-1.4727	0.953694	-6.48356
C	-0.146126	3.06047	-4.61953
C	-3.485	2.30972	-6.06001
C	-1.23262	3.28839	-5.67255
B	-1.85501	1.4616	-4.07523
H	-3.73534	2.483	-3.32608
H	-3.45445	0.881616	-2.71664
H	-0.437302	1.1946	-6.74005
H	-2.02933	0.804632	-7.41057
H	-3.51912	2.64015	-7.10185
H	-3.91729	3.07573	-5.41659
H	-4.05462	1.38474	-5.9488
H	-1.84095	4.14391	-5.36166
H	-0.812232	3.50031	-6.65787
C	-2.46278	2.47523	-1.62479
C	-1.77504	3.69107	-1.67206
C	-1.97985	4.85283	-0.724859
H	-1.08103	5.47626	-0.68362
H	-2.18904	4.49898	0.286398
C	-3.15445	5.73071	-1.21415
H	-2.95571	6.06567	-2.24389
H	-4.06579	5.1204	-1.25212
C	-3.39146	6.95925	-0.324342
H	-2.47306	7.56167	-0.280059
H	-3.58858	6.62654	0.704685
C	-4.5532	7.83206	-0.810249
H	-4.7021	8.69614	-0.153808
H	-4.36818	8.21188	-1.82248
H	-5.49187	7.2653	-0.834165
Si	-3.57734	1.97465	-0.197273
H	-1.4645	4.04127	-2.65972
O	-3.02762	2.46226	1.29582
O	-5.01848	2.70199	-0.565778
O	-3.81969	0.33611	-0.200071
C	-6.34692	2.25274	-0.270275
H	-6.63772	2.63095	0.718886
H	-6.36755	1.15682	-0.232194
C	-7.3045	2.77002	-1.33222
H	-8.32979	2.45793	-1.10393
H	-7.27899	3.86379	-1.37641
H	-7.03654	2.37762	-2.31917
C	-3.93691	2.8546	2.34336
H	-4.4325	3.7898	2.0555
H	-4.71762	2.09153	2.46783
C	-3.17777	3.02889	3.64775
H	-2.41912	3.81356	3.56092
H	-3.86978	3.31367	4.44803
H	-2.68227	2.09684	3.94012
C	-3.56342	-0.606504	0.843037
H	-3.45176	-0.092026	1.80474
H	-2.608	-1.10561	0.632216
C	-4.68987	-1.62756	0.90769
H	-4.47542	-2.38351	1.67173
H	-5.64124	-1.14671	1.15859
H	-4.81123	-2.13446	-0.05589
INT-3β’-syn
Ru	0.54318	1.4259	0.07257
C	-0.308621	2.11071	3.13743
N	-0.057656	1.86661	2.03113
C	-0.63065	2.43317	4.52355
H	-0.652521	3.51939	4.65993
H	-1.61267	2.02584	4.78475
H	0.118625	2.0079	5.19901
C	2.604	2.11069	0.459134
C	2.54029	0.663979	0.529972
C	2.25945	2.51226	-0.871494
C	2.19818	0.186703	-0.790345
C	2.0207	1.31212	-1.65125
C	2.35877	3.9019	-1.4263
H	1.67513	4.06555	-2.26206
H	2.15436	4.66018	-0.666332
H	3.3787	4.07717	-1.79632
C	1.87739	1.26329	-3.14269
H	1.38992	2.16052	-3.5304
H	2.87084	1.20423	-3.60858
H	1.31357	0.384976	-3.47222
C	2.10354	-1.252	-1.2019
H	1.36898	-1.3987	-1.9985
H	3.07563	-1.59992	-1.57667
H	1.82636	-1.89707	-0.364024
C	2.96607	-0.180437	1.69656
H	2.47854	-1.16015	1.68876
H	4.05011	-0.355799	1.6751
H	2.73235	0.30146	2.65053
C	3.06447	3.02018	1.55967
H	2.81079	2.62675	2.54786
H	4.1566	3.12947	1.52079
H	2.63024	4.01957	1.47015
O	-0.433349	4.14344	-3.72619
O	0.632493	5.45199	-5.23208
O	-4.97575	4.66362	-3.65625
O	-2.81456	4.237	-3.13917
N	-2.13413	3.19687	-5.20581
C	-0.28896	4.74787	-4.91596
C	-1.54571	2.0077	-2.76958
C	-1.47698	4.39899	-5.81913
C	-3.90921	4.16495	-3.90413
C	-1.66867	1.94938	-5.87012
C	-3.6174	3.32226	-5.15559
B	-1.67989	3.39505	-3.56463
H	-2.39656	1.38252	-3.07588
H	-0.67557	1.45358	-3.13625
H	-2.17419	5.24154	-5.82278
H	-1.15943	4.20651	-6.84572
H	-1.9956	1.93544	-6.91399
H	-2.07706	1.08517	-5.34517
H	-0.57783	1.91068	-5.83132
H	-4.05851	2.32864	-5.03204
H	-4.03064	3.77623	-6.05906
C	-1.57044	1.96323	-1.22908
C	-1.3925	3.0136	-0.343679
C	-1.0858	4.46895	-0.601027
H	-2.01368	4.93601	-0.961479
H	-0.36349	4.58806	-1.41017
C	-0.614556	5.22443	0.650682
H	-1.35668	5.09478	1.45367
H	0.318466	4.77755	1.02257
C	-0.403944	6.72368	0.400845
H	-1.33764	7.15953	0.01996
H	0.339738	6.8582	-0.397135
C	0.043049	7.48633	1.65205
H	0.186291	8.5509	1.4388
H	-0.702206	7.40648	2.45326
H	0.992647	7.09629	2.04062
Si	-2.31155	0.410601	-0.482029
H	-1.7646	2.84482	0.664807
O	-3.38202	0.603872	0.757556
O	-2.95703	-0.459372	-1.72096
O	-0.985872	-0.328586	0.256326
C	-3.68345	-1.69722	-1.68731
H	-4.25089	-1.77719	-0.751132
H	-2.96151	-2.52199	-1.71645
C	-4.61919	-1.76604	-2.88314
H	-5.16134	-2.71785	-2.88479
H	-5.35183	-0.952557	-2.85291
H	-4.05454	-1.69169	-3.81849
C	-4.77749	0.94543	0.654941
H	-5.15835	0.677217	-0.338693
H	-5.30103	0.323823	1.38898
C	-5.01613	2.42144	0.936839
H	-4.53656	3.05437	0.183145
H	-6.09089	2.63499	0.925235
H	-4.62456	2.6936	1.92276
C	-1.02007	-1.19943	1.41569
H	-1.8034	-0.850064	2.09458
H	-0.052933	-1.07433	1.90752
C	-1.23971	-2.65092	1.02063
H	-1.17917	-3.28678	1.91156
H	-2.22547	-2.80259	0.570266
H	-0.478177	-2.98391	0.308069
CpTS-1β
Ru	-0.513312	2.08886	-0.518501
C	1.45144	2.47531	0.450823
C	1.42918	1.11687	-0.000926
C	1.38521	3.32386	-0.703216
C	1.41356	1.13983	-1.43951
C	1.40783	2.48634	-1.86545
O	-3.29985	2.93914	-5.59814
O	-4.40713	2.44205	-7.51047
O	-5.93207	2.826	-1.85636
O	-4.35365	3.26181	-3.41512
N	-4.02099	1.03454	-4.25432
C	-4.17808	2.25778	-6.34274
C	-1.82647	2.66257	-3.5363
C	-4.86918	1.19313	-5.47991
C	-5.12512	2.45819	-2.67606
C	-3.08986	-0.118769	-4.40711
C	-4.81754	0.99217	-2.99469
B	-3.30843	2.56206	-4.18716
H	-1.21502	1.78781	-3.78026
H	-1.33959	3.51155	-4.03978
H	-5.86067	1.55971	-5.19951
H	-4.98345	0.249007	-6.01587
H	-3.66693	-1.04103	-4.52527
H	-2.46003	-0.188642	-3.5191
H	-2.4768	0.041979	-5.29749
H	-4.18619	0.582576	-2.19785
H	-5.72443	0.391095	-3.094
C	-1.80008	2.92818	-2.07703
C	-2.25019	3.55219	-1.07516
C	-3.18694	4.50355	-0.415512
H	-3.56855	4.05576	0.509778
H	-4.0426	4.61862	-1.09144
C	-2.56319	5.87923	-0.113566
H	-1.69014	5.75029	0.54151
H	-2.18898	6.31741	-1.04859
C	-3.56298	6.83847	0.545301
H	-3.93899	6.38672	1.47405
H	-4.43588	6.95722	-0.111184
C	-2.96036	8.21359	0.850988
H	-3.69708	8.87484	1.32091
H	-2.10491	8.12995	1.53279
H	-2.60793	8.70484	-0.064285
Si	-1.33185	1.51647	1.71778
H	-1.38057	3.2421	0.252737
O	-0.647305	2.48808	2.9003
O	-2.95972	1.73734	1.97878
O	-0.790459	-0.000235	2.11176
C	-4.09254	1.05139	1.44501
H	-3.86734	-0.014368	1.32801
H	-4.32369	1.45236	0.45057
C	-5.27624	1.25626	2.38006
H	-6.16804	0.762049	1.97708
H	-5.0667	0.841613	3.37237
H	-5.49802	2.3228	2.49531
C	-1.09751	3.78925	3.25251
H	-0.888221	4.49146	2.42894
H	-2.18321	3.78071	3.41063
C	-0.378555	4.24429	4.51502
H	0.706049	4.26062	4.36038
H	-0.703111	5.25204	4.80014
H	-0.593531	3.56295	5.34501
C	-0.749705	-0.536527	3.43839
H	-0.627627	0.269649	4.17172
H	0.14425	-1.17026	3.49013
C	-1.99203	-1.36392	3.74573
H	-1.90448	-1.83151	4.73451
H	-2.88908	-0.735697	3.74176
H	-2.12038	-2.15389	2.99822
H	1.35501	2.82865	-2.8908
H	1.36201	0.26803	-2.07778
H	1.4495	0.233499	0.620558
H	1.48073	2.79887	1.48154
H	1.38288	4.40582	-0.698902
Cl	-1.8843	0.06205	-1.01657
CpTS-1γ
Ru	0.028727	1.82998	-0.726871
C	1.92311	2.79425	-0.081877
C	2.08386	1.37476	0.016242
C	1.75647	3.12477	-1.46802
C	2.06915	0.846643	-1.32147
C	1.89808	1.91907	-2.22551
O	-2.60488	5.10944	-3.5519
O	-3.19379	6.3969	-5.31925
O	-0.634192	7.44933	-0.196917
O	-1.31917	5.80965	-1.59928
N	-3.64774	6.43342	-1.77507
C	-3.10812	6.20049	-4.1349
C	-2.91979	3.77311	-1.38782
C	-3.57021	7.19929	-3.06222
C	-1.49972	6.84283	-0.776815
C	-5.04504	6.00967	-1.49118
C	-3.00058	7.14708	-0.639828
B	-2.55571	5.17067	-2.09518
H	-3.05582	3.86935	-0.303251
H	-3.86091	3.37602	-1.79439
H	-2.82156	7.99166	-2.97614
H	-4.52954	7.65242	-3.31952
H	-5.67544	6.88726	-1.31903
H	-5.05618	5.36871	-0.608835
H	-5.42701	5.44776	-2.34628
H	-3.36294	6.72424	0.302231
H	-3.20594	8.21976	-0.645932
C	-1.86861	2.7551	-1.66657
C	-1.38835	1.84421	-2.3942
C	-1.44424	1.0026	-3.61477
H	-2.4724	0.627281	-3.72042
H	-0.811007	0.119081	-3.48759
C	-1.05346	1.78003	-4.88912
H	-1.687	2.67159	-4.97691
H	-0.023235	2.14869	-4.78926
C	-1.17054	0.924935	-6.15725
H	-2.20195	0.556516	-6.25143
H	-0.53675	0.032478	-6.05535
C	-0.78298	1.68916	-7.42786
H	-0.882113	1.0582	-8.31852
H	-1.4198	2.57076	-7.56846
H	0.256419	2.03696	-7.37998
Si	-0.724323	1.94012	1.57903
H	-0.90761	3.12387	-0.405901
O	-0.160782	3.31426	2.36402
O	-2.38002	2.08792	1.76774
O	-0.061367	0.717034	2.48145
C	-3.39242	1.13357	1.4495
H	-3.15283	0.166887	1.90799
H	-3.42456	0.973797	0.365863
C	-4.72947	1.65005	1.96418
H	-5.52981	0.93782	1.73066
H	-4.70056	1.79601	3.04961
H	-4.97995	2.61253	1.50117
C	-0.617322	4.63469	2.12418
H	-0.39288	4.92679	1.08713
H	-1.70846	4.68385	2.25846
C	0.071885	5.59542	3.0834
H	1.15965	5.53831	2.96737
H	-0.240031	6.6261	2.87901
H	-0.173673	5.34882	4.12199
C	0.012713	0.695987	3.90887
H	0.169215	1.70989	4.29675
H	0.898416	0.100952	4.16333
C	-1.22962	0.067904	4.53138
H	-1.11441	-0.00988	5.62001
H	-2.11755	0.674053	4.32235
H	-1.39326	-0.936721	4.12713
H	1.81538	1.83503	-3.30098
H	1.59627	4.11717	-1.86843
H	2.12503	-0.202558	-1.57841
H	2.21827	0.802888	0.923141
H	1.91089	3.48661	0.747486
Cl	-1.02906	-0.393253	-0.461648
CpTS-2β-anti
Ru	-0.77191	1.73783	-1.01746
C	0.41916	2.40766	0.759855
C	0.138953	1.01501	0.989457
C	1.2331	2.4972	-0.414374
C	0.734581	0.272397	-0.051003
C	1.40325	1.18098	-0.941905
O	-0.86509	2.39671	-4.56686
O	0.798372	1.47792	-5.79165
O	-3.8338	4.67829	-7.00745
O	-2.65621	3.86162	-5.25599
N	-2.7953	1.4903	-5.80092
C	-0.367058	1.70694	-5.58936
C	-3.04367	2.4029	-3.14313
C	-1.49814	1.26061	-6.52352
C	-3.42417	3.76233	-6.33805
C	-3.36974	0.193417	-5.33778
C	-3.76227	2.28909	-6.60572
B	-2.30549	2.59239	-4.58222
H	-3.89481	3.09728	-3.11418
H	-3.42584	1.3884	-3.01613
H	-1.46202	1.87171	-7.4296
H	-1.38393	0.212659	-6.80552
H	-3.56538	-0.447454	-6.20319
H	-4.30397	0.385277	-4.80865
H	-2.66759	-0.281843	-4.64975
H	-4.77563	2.09117	-6.2436
H	-3.72199	2.04629	-7.66976
C	-2.14438	2.73555	-1.99635
C	-1.23249	3.78623	-1.84011
Si	-3.08933	2.10321	0.015137
H	-0.712629	4.06566	-2.76103
O	-2.56313	2.66909	1.5008
O	-4.33849	3.1382	-0.392956
O	-3.8671	0.64569	0.145078
C	-5.67331	2.7855	-0.75274
H	-6.07291	2.05209	-0.04291
H	-5.67659	2.311	-1.74405
C	-6.52963	4.04334	-0.770261
H	-7.56115	3.79918	-1.05091
H	-6.54263	4.51555	0.217951
H	-6.13766	4.77037	-1.4898
C	-3.48459	3.08577	2.52022
H	-4.13039	3.88006	2.12797
H	-4.12943	2.24247	2.80486
C	-2.69697	3.57592	3.72547
H	-2.06142	4.42546	3.45235
H	-3.37828	3.89801	4.52174
H	-2.0562	2.7804	4.12121
C	-3.3545	-0.593384	0.641154
H	-3.14492	-0.492551	1.71608
H	-2.42354	-0.837597	0.120455
C	-4.39026	-1.68106	0.403633
H	-4.03244	-2.63887	0.799397
H	-5.33762	-1.43431	0.895652
H	-4.57483	-1.79785	-0.66907
H	1.92991	0.913095	-1.84689
H	0.626048	-0.790014	-0.216174
H	-0.475096	0.625913	1.78839
H	0.100731	3.2237	1.3899
H	1.62474	3.40706	-0.848448
C	-1.25357	4.90012	-0.810073
H	-0.227933	5.25282	-0.62776
H	-1.644	4.54506	0.1479
Cl	-1.46404	-0.269366	-2.3401
C	-2.10892	6.08728	-1.30081
H	-1.76743	6.40437	-2.29647
H	-3.14501	5.74442	-1.41952
C	-2.06925	7.28442	-0.341513
H	-1.02975	7.62356	-0.22512
H	-2.39812	6.95917	0.655907
C	-2.93932	8.45604	-0.809402
H	-2.89158	9.29579	-0.106342
H	-2.61477	8.82313	-1.79077
H	-3.99042	8.15598	-0.90061
CpTS-2β-syn
Ru	-0.85679	1.79963	-1.06109
C	0.423141	2.5793	0.623009
C	-0.013394	1.28752	1.05546
C	1.2296	2.389	-0.554033
C	0.464505	0.323739	0.138385
C	1.23783	1.00333	-0.867394
O	-0.887813	2.50666	-4.63944
O	0.71321	1.59239	-5.94852
O	-3.77668	5.05717	-6.94394
O	-2.58906	4.10832	-5.26755
N	-2.87276	1.77649	-5.8983
C	-0.436744	1.8647	-5.71448
C	-3.06944	2.58636	-3.21645
C	-1.60017	1.53892	-6.65912
C	-3.39814	4.09405	-6.32442
C	-3.48116	0.478857	-5.48489
C	-3.82356	2.65241	-6.63753
B	-2.31056	2.7966	-4.63657
H	-3.92737	3.27214	-3.17624
H	-3.45376	1.5669	-3.15116
H	-1.54826	2.21143	-7.51996
H	-1.53971	0.51004	-7.01793
H	-3.70565	-0.118948	-6.37379
H	-4.40372	0.674746	-4.93709
H	-2.78554	-0.047005	-4.82707
H	-4.83312	2.49136	-6.24725
H	-3.83116	2.45187	-7.7112
C	-2.2276	2.83709	-2.00699
C	-1.456	3.92672	-1.59252
Si	-3.18562	2.02231	-0.058705
H	-1.62267	4.32561	-0.593483
O	-2.76318	3.01515	1.21319
O	-4.62565	2.67146	-0.600914
O	-3.69396	0.517106	0.414364
C	-5.79565	1.99632	-1.05034
H	-5.78053	0.952466	-0.720052
H	-5.80364	2.00199	-2.15036
C	-7.03276	2.71058	-0.521328
H	-7.94295	2.23026	-0.900725
H	-7.05785	2.68093	0.573292
H	-7.03763	3.75969	-0.83609
C	-3.71686	3.55601	2.13821
H	-4.47269	4.13094	1.59135
H	-4.23298	2.73693	2.65796
C	-2.9833	4.43712	3.13753
H	-2.47397	5.26008	2.62407
H	-3.68752	4.86513	3.8606
H	-2.23278	3.85903	3.68791
C	-3.01883	-0.676244	0.798138
H	-2.45887	-0.502443	1.72853
H	-2.3139	-0.964301	0.012451
C	-4.05144	-1.7736	1.01409
H	-3.55786	-2.70335	1.32093
H	-4.7691	-1.48854	1.79104
H	-4.60262	-1.96578	0.087533
H	1.70682	0.543272	-1.72555
H	0.245757	-0.734149	0.149468
H	-0.661722	1.10285	1.90007
H	0.218203	3.51457	1.12268
H	1.71083	3.16874	-1.12918
C	-0.714456	4.87246	-2.52542
H	-1.4435	5.34638	-3.20019
H	-0.034942	4.31003	-3.17357
Cl	-1.52052	-0.138271	-2.48909
C	0.050963	5.96672	-1.76734
H	-0.648539	6.51943	-1.12234
H	0.784803	5.50359	-1.09046
C	0.769914	6.95325	-2.69553
H	0.035941	7.4068	-3.37615
H	1.47471	6.40201	-3.33392
C	1.51736	8.05703	-1.93964
H	2.01806	8.74502	-2.63037
H	0.831042	8.64789	-1.32036
H	2.28316	7.63683	-1.27555
CpTSβ-rot
Ru	-0.645124	1.95906	-0.655527
C	1.49594	2.87503	-0.449675
C	1.3557	1.73906	0.415902
C	1.35454	2.43458	-1.79543
C	1.07146	0.603009	-0.397193
C	1.06003	1.04036	-1.77462
O	-3.81513	3.55947	-5.19108
O	-5.07052	3.39069	-7.06739
O	-6.16862	2.80217	-1.37117
O	-4.64536	3.47959	-2.899
N	-4.42601	1.43525	-4.14641
C	-4.74442	3.00472	-5.97366
C	-2.11783	2.94848	-3.41951
C	-5.35582	1.78896	-5.26822
C	-5.40657	2.57134	-2.27791
C	-3.52621	0.317535	-4.54807
C	-5.14749	1.1836	-2.86572
B	-3.68441	2.93704	-3.87097
H	-1.60867	2.07403	-3.83979
H	-1.70248	3.81371	-3.95819
H	-6.33225	2.07293	-4.86555
H	-5.49305	0.950918	-5.95418
H	-4.12475	-0.571759	-4.76873
H	-2.83651	0.106125	-3.73013
H	-2.97554	0.615454	-5.44396
H	-4.47707	0.643532	-2.18883
H	-6.06961	0.616605	-3.01217
C	-1.72544	3.10277	-1.99074
C	-1.94152	3.97542	-1.01087
C	-3.04204	4.9711	-0.699668
H	-3.73373	4.50778	0.018544
H	-3.62279	5.1559	-1.60617
C	-2.50329	6.28753	-0.117431
H	-1.92032	6.07565	0.791916
H	-1.80339	6.74423	-0.832123
C	-3.61824	7.28701	0.216738
H	-4.3172	6.82335	0.926769
H	-4.20101	7.49484	-0.691281
C	-3.09101	8.60234	0.799838
H	-3.91	9.29316	1.03039
H	-2.53044	8.42901	1.72704
H	-2.41777	9.10705	0.095803
Si	-1.51554	1.49751	1.57644
H	-1.20835	3.91518	-0.151835
O	-0.807792	2.63001	2.58986
O	-3.13427	1.75963	1.83475
O	-1.06955	-0.038863	2.04676
C	-4.25952	0.958213	1.46767
H	-3.94425	-0.07087	1.26258
H	-4.69263	1.36693	0.54804
C	-5.28779	0.998188	2.59017
H	-6.17928	0.425272	2.30838
H	-4.87952	0.570971	3.51332
H	-5.59382	2.02969	2.79454
C	-1.4008	3.21111	3.75365
H	-2.45664	3.4338	3.56481
H	-1.35839	2.49229	4.58524
C	-0.639284	4.47651	4.12115
H	-0.694968	5.20897	3.308
H	-1.06247	4.93065	5.02506
H	0.416874	4.25344	4.30851
C	-1.16158	-0.511095	3.39233
H	-2.1862	-0.38453	3.77068
H	-0.495405	0.078353	4.03884
C	-0.768578	-1.98038	3.4294
H	-0.828119	-2.36917	4.45292
H	-1.43454	-2.57074	2.79167
H	0.25687	-2.11269	3.0676
Cl	-2.22752	0.140931	-1.23461
H	1.44638	1.7551	1.49227
H	1.69401	3.89042	-0.130739
H	1.40035	3.06237	-2.67562
H	0.869646	0.409036	-2.63167
H	0.886402	-0.402772	-0.047589
CpINT-1β
Ru	-0.655246	2.29685	-0.431635
C	1.15441	3.22108	0.505841
C	1.40104	1.80915	0.360741
C	0.999851	3.77752	-0.793056
C	1.43085	1.51625	-1.03681
C	1.17333	2.71353	-1.75179
O	-3.33891	2.60298	-5.72878
O	-4.50404	1.97884	-7.56867
O	-5.92434	2.98998	-1.95637
O	-4.38707	3.19877	-3.60351
N	-4.14024	0.886934	-4.19388
C	-4.26761	1.90194	-6.39055
C	-1.88874	2.4779	-3.61579
C	-5.00424	0.971136	-5.41557
C	-5.1539	2.51062	-2.75295
C	-3.26515	-0.317187	-4.25672
C	-4.90411	1.00629	-2.91967
B	-3.36434	2.38046	-4.28734
H	-1.34526	1.52951	-3.67037
H	-1.3145	3.19012	-4.22724
H	-5.96679	1.42211	-5.15875
H	-5.18246	-0.01327	-5.85239
H	-3.88461	-1.21915	-4.27589
H	-2.61388	-0.332805	-3.38207
H	-2.66775	-0.267766	-5.17068
H	-4.26436	0.658166	-2.10109
H	-5.83399	0.432516	-2.93283
C	-1.92475	2.97871	-2.22792
C	-2.2898	3.67372	-1.26144
C	-3.0703	4.72387	-0.566462
H	-3.51316	4.3132	0.34919
[truncated: 2,501 more rows]
