# Supplementary material for: Harnessing the β-boron effect for regioselective Ru-catalyzed hydrosilylation of internal alkynes
Source: Nat Commun. 2025 May 14;16:4469. doi: 10.1038/s41467-025-59823-x (PMC12078650; doi:10.1038/s41467-025-59823-x)
Supplement: Supplementary file 4 — Supplementary Data 2 [file 41467_2025_59823_MOESM4_ESM.xlsx]

## Sheet: Sheet1
Cp*Ru(MeCN)3+
Thermal correction to Gibbs Free Energy = 0.302040
Sum of electronic and thermal Free Energies = -881.845506
SCF Done: E(RM06) = -882.815457121
Ru 0.40520000 0.00881200 -0.00001600
C -1.51858300 0.59735900 2.59022700
N -0.87153900 0.38555700 1.65193100
C -2.32560400 0.86613700 3.77638300
H -3.38965500 0.85026300 3.52006600
H -2.13679400 0.10688300 4.54213800
H -2.07758000 1.85023500 4.18699800
C -1.53084600 -2.51855800 -0.79728200
N -0.88028200 -1.60335800 -0.50896400
C -2.34302700 -3.67509100 -1.16253300
H -2.15233000 -4.50394100 -0.47324200
H -3.40614000 -3.41822100 -1.11817700
H -2.10206400 -3.99998500 -2.17984700
C -1.51236200 1.96240400 -1.79000500
N -0.86588200 1.25312800 -1.13966200
C -2.31701500 2.85973800 -2.61311400
H -2.26329600 2.55866100 -3.66432800
H -3.36297300 2.83093600 -2.29173400
H -1.94939700 3.88692700 -2.52182500
C 2.24870800 1.10130000 0.54565100
C 2.26391900 -0.19045200 1.21274100
C 2.27989200 0.84893600 -0.87148600
C 2.25427800 -1.21132300 0.21678300
C 2.24349800 -0.56871100 -1.09052100
C 2.36872100 1.89650100 -1.94121500
H 1.89696700 1.56850600 -2.87136100
H 1.89891500 2.83382300 -1.63130300
H 3.42186700 2.11323100 -2.16306900
C 2.36759900 -1.27294000 -2.41098000
H 1.95683500 -0.67396800 -3.22862200
H 3.42074500 -1.47698200 -2.64675500
H 1.84135900 -2.23193700 -2.40546400
C 2.34299600 -2.69042000 0.45363800
H 1.79614400 -3.25367300 -0.30795200
H 3.38993300 -3.01928600 0.41586500
H 1.94318500 -2.96992700 1.43212100
C 2.35034800 -0.39666300 2.69631700
H 1.93842500 -1.36364700 2.99731400
H 3.39870700 -0.36602700 3.02110200
H 1.81580200 0.38488400 3.24362500
C 2.39071000 2.43733300 1.21695200
H 1.88402000 2.45495800 2.18622800
H 3.44795300 2.67737500 1.39323400
H 1.96755900 3.24144700 0.60814200
CpRu(PPh3)2Cl
Thermal correction to Gibbs Free Energy = 0.562407
Sum of electronic and thermal Free Energies = -2819.700973
SCF Done: E(RM06) = -2820.45107037
Ru -0.43030400 1.65131700 -1.18271700
C 1.45568400 2.67594800 -0.43291800
C 1.79892300 1.30906300 -0.74602800
C 1.04713900 3.30370000 -1.64472600
C 1.57505300 1.11029700 -2.12856700
C 1.09766100 2.33508900 -2.69856500
H 1.67235800 0.17292100 -2.65891100
H 2.15965600 0.57080100 -0.04457000
H 1.57199000 3.15122700 0.52998800
H 0.74971500 4.33800600 -1.75650900
H 0.84229800 2.50030600 -3.73449500
Cl -1.43429000 -0.11947600 -2.62389300
P -2.27348000 3.01879700 -1.79663500
C -2.65612200 4.47922900 -0.69916800
C -1.66789900 4.92159500 0.19374200
C -3.87961700 5.16856100 -0.73186900
C -1.88472500 6.02859600 1.01624500
H -0.73141000 4.37627900 0.25423000
C -4.10134700 6.26948700 0.09793300
H -4.67161800 4.84254800 -1.39708500
C -3.10370000 6.70633800 0.97148300
H -1.10460300 6.35337000 1.70001900
H -5.05736700 6.78547100 0.05977500
H -3.27821400 7.56332500 1.61665100
C -3.94768800 2.29952400 -2.15778000
C -4.84174700 2.93628800 -3.03656500
C -4.34350200 1.09680300 -1.55534700
C -6.11034500 2.40492500 -3.27325500
H -4.54306700 3.84367500 -3.55257900
C -5.61315200 0.56666400 -1.79173600
H -3.64594700 0.54897400 -0.93442400
C -6.50165200 1.22082400 -2.64542600
H -6.78705000 2.91223700 -3.95605200
H -5.89559200 -0.37078400 -1.32069900
H -7.48700000 0.80271400 -2.83446900
C -1.90282700 3.84403100 -3.41968500
C -1.76230400 3.02413200 -4.55521700
C -1.72450200 5.22733800 -3.55585300
C -1.46122800 3.58494200 -5.79552000
H -1.87479600 1.94727900 -4.45591900
C -1.41431700 5.78405800 -4.80170300
H -1.83347800 5.87964200 -2.69533200
C -1.28507800 4.96681000 -5.92344000
H -1.36098200 2.93986100 -6.66463500
H -1.27934700 6.85914600 -4.88973200
H -1.04819300 5.40039500 -6.89154300
P -1.15375500 0.65143500 0.90598000
C 0.30916100 0.53492100 2.06354700
C 0.75425700 1.70610700 2.70243900
C 1.00346200 -0.65774400 2.30706300
C 1.86323900 1.68665700 3.54744600
H 0.21743200 2.63888400 2.55239900
C 2.11987100 -0.67639700 3.15011500
H 0.67206400 -1.58286500 1.84809700
C 2.55573200 0.49340900 3.77086400
H 2.18433300 2.60350500 4.03533400
H 2.64159900 -1.61393600 3.32432300
H 3.42121000 0.47697200 4.42772000
C -1.71686600 -1.11597900 0.78825400
C -2.84665600 -1.60845300 1.45927900
C -0.98543000 -1.99607200 -0.02836100
C -3.22156200 -2.94870500 1.33423200
H -3.44088500 -0.95235100 2.08505900
C -1.34899600 -3.33814400 -0.13468300
H -0.14245900 -1.62317300 -0.59871600
C -2.47001700 -3.81882200 0.54488900
H -4.10183100 -3.30952700 1.86022100
H -0.76822600 -4.00142900 -0.76989500
H -2.76080500 -4.86189900 0.45075400
C -2.39492900 1.35219800 2.11421900
C -3.44780000 2.16064400 1.67321800
C -2.33076200 1.03839100 3.48553000
C -4.40421300 2.65456800 2.56413900
H -3.53082800 2.41337700 0.62686100
C -3.28403600 1.52862900 4.37745700
H -1.53383000 0.40519800 3.86071100
C -4.32374600 2.34250100 3.92000400
H -5.20397300 3.28817700 2.19109700
H -3.21342700 1.27314800 5.43165700
H -5.06343200 2.72812900 4.61678900
alkene
Thermal correction to Gibbs Free Energy = 0.250047
Sum of electronic and thermal Free Energies = -848.434821
Solvent: THF; SCF Done: E(RM06) = -848.398863960
Solvent: 1,4-dioxane; SCF Done: E(RM06) = -848.387193389
O 0.41181700 9.23220600 6.87496700
O -1.02717900 9.53817200 8.59634300
O 0.36191300 4.99765100 5.23931000
O 0.95143300 7.11443800 5.78596600
N -1.14822300 8.20717700 5.28468300
C -0.74814500 9.08573700 7.51595900
C 1.26621600 9.31604200 4.44803400
C -1.71146000 8.23490900 6.67286900
C 0.14960600 6.18335800 5.27465100
C -1.82032400 9.21030500 4.41940400
C -1.11865000 6.83960000 4.70055900
B 0.50436300 8.50913500 5.61309300
H 1.12681600 8.81363900 3.47660400
H 0.83587000 10.32242800 4.33652400
H -1.73482300 7.22171600 7.08345800
H -2.72501800 8.64058800 6.68825900
H -2.87361500 8.94574800 4.28383400
H -1.32104400 9.24334800 3.45033800
H -1.74857600 10.19246600 4.89153100
H -1.02154000 6.91654700 3.61337900
H -2.01772200 6.26403800 4.93206700
C 2.69699200 9.42727800 4.73180200
C 3.87636700 9.49183700 4.99475200
C 5.30247800 9.59045400 5.31170400
H 5.86252200 8.85328800 4.71778800
H 5.46359500 9.31205500 6.36330300
C 5.89378800 10.99424400 5.06390700
H 5.73874900 11.26756700 4.01167500
H 5.33379700 11.72730100 5.65928500
C 7.38532600 11.07477600 5.40836600
H 7.93582300 10.33054800 4.81511400
H 7.52984200 10.79173100 6.46078300
C 7.98338000 12.46441000 5.16635300
H 9.04831500 12.49174500 5.42397900
H 7.88729700 12.75960200 4.11425100
H 7.47441900 13.22528700 5.77067800
MeCN
Thermal correction to Gibbs Free Energy = 0.021627
Sum of electronic and thermal Free Energies = -132.733301
SCF Done: E(RM06) = -132.700512978
C -3.15491300 0.63059200 0.00015300
N -1.99467000 0.63033700 -0.00014000
C -4.61691600 0.63049300 0.00002100
H -4.99765800 1.11217200 0.90597700
H -4.99751800 1.17419600 -0.87018900
H -4.99746300 -0.39502000 -0.03582200
HSi(OEt)3
Thermal correction to Gibbs Free Energy = 0.178600
Sum of electronic and thermal Free Energies = -753.380747
Solvent = THF; SCF Done: E(RM06) = -753.389140612
Solvent: 1,4-dioxane; SCF Done: E(RM06) = -753.386649700
Si -1.80581600 0.13273400 0.26990700
H -1.65484000 -1.34868300 0.24058800
O -1.15435800 0.79946800 -1.08630400
O -3.39904000 0.53739300 0.34232200
O -1.03721300 0.75420800 1.58553200
C -4.28514700 0.11950000 1.38330800
H -4.02504700 0.64386800 2.31190800
H -4.17180200 -0.95957300 1.56776400
C -5.71495900 0.43490200 0.97433500
H -6.41346700 0.13924200 1.76566100
H -5.83111500 1.50789700 0.79047000
H -5.98088800 -0.10118100 0.05723200
C -1.61053400 0.51791400 -2.41170500
H -1.67419400 -0.56975700 -2.56705300
H -2.61870600 0.93151000 -2.54322800
C -0.64454400 1.13540700 -3.40995300
H 0.35768500 0.71078500 -3.29003200
H -0.98207400 0.94742000 -4.43575400
H -0.57915200 2.21760400 -3.25768800
C 0.36431600 0.61379500 1.83056300
H 0.92159100 1.20771100 1.09472400
H 0.66692600 -0.43713200 1.70748400
C 0.67075800 1.08732400 3.24220400
H 1.74406100 1.00515600 3.44909500
H 0.37126700 2.13297400 3.36696200
H 0.12737800 0.48476200 3.97758800
PPh3
Thermal correction to Gibbs Free Energy = 0.228229
Sum of electronic and thermal Free Energies = -1036.070045
SCF Done: E(RM06) = -1035.90297287
P -1.44268800 -0.48325800 0.04735200
C -0.58566500 0.27411100 1.50711700
C -1.12710600 1.46770300 2.01335600
C 0.53429000 -0.27807900 2.14744400
C -0.55438800 2.10300600 3.11525000
H -2.00790400 1.89827100 1.54234200
C 1.10179300 0.35202300 3.25691800
H 0.96226900 -1.20636400 1.78101000
C 0.56177500 1.54458300 3.74143500
H -0.98578200 3.02733800 3.49079700
H 1.96770600 -0.09062300 3.74292300
H 1.00381700 2.03261700 4.60614900
C -0.81812100 -2.22908200 0.07931600
C 0.31190300 -2.68466300 -0.61674700
C -1.55769700 -3.15399000 0.83578800
C 0.69617000 -4.02575500 -0.54895600
H 0.89253100 -1.99062700 -1.21699900
C -1.16771900 -4.49074800 0.91290600
H -2.44863700 -2.82305100 1.36481600
C -0.03918800 -4.93081700 0.21790200
H 1.57321000 -4.36231200 -1.09625500
H -1.75040400 -5.19039100 1.50663700
H 0.26120200 -5.97412000 0.26870800
C -0.52388200 0.24702900 -1.38820800
C -1.12760400 0.13214700 -2.65215500
C 0.69846300 0.92874800 -1.28962100
C -0.51771100 0.66375100 -3.78801400
H -2.08578500 -0.37436500 -2.74442200
C 1.30334900 1.47234200 -2.42520800
H 1.17859600 1.03906200 -0.32204300
C 0.69993300 1.33848800 -3.67650900
H -0.99812300 0.56107200 -4.75765800
H 2.24893000 2.00037900 -2.33027200
H 1.17196000 1.76279600 -4.55880700
β-PC-syn
Thermal correction to Gibbs Free Energy = 0.458876
Sum of electronic and thermal Free Energies = -1601.851274
Solvent: THF; SCF Done: E(RM06) = -1601.85050730
Solvent: 1,4-dioxane; SCF Done: E(RM06) = -1601.83926935
O -2.12407700 1.16744000 -3.01199700
O -2.10646100 -0.86958200 -3.99700000
O 0.71211700 4.09887600 -4.99073900
O -0.63314000 3.02276500 -3.52257600
N -2.47626200 2.53720900 -5.01739900
C -2.11341200 0.33505300 -4.04996200
C -2.94171800 3.54960700 -2.45120500
C -2.10129000 1.12924900 -5.36470800
C -0.34003200 3.59349200 -4.68816300
C -3.91179600 2.79191200 -5.30243900
C -1.56154400 3.54165300 -5.62195400
B -2.03830300 2.58455500 -3.35582700
H -2.80249400 4.59138800 -2.77965100
H -4.00513300 3.31982000 -2.58863800
H -1.08886600 1.10529600 -5.77723900
H -2.78545200 0.69930100 -6.09907600
H -4.10114000 2.71682300 -6.37789800
H -4.17756500 3.78787500 -4.94741000
H -4.51601700 2.05386400 -4.77081200
H -2.05321000 4.51926000 -5.62112900
H -1.28109000 3.29222800 -6.64795000
C -2.61722100 3.42304700 -0.96520100
C -1.61394300 4.08983400 -0.35692200
C -0.64358400 5.07378700 -0.95734000
H -1.01361000 5.44944200 -1.91918200
H 0.29648900 4.55153900 -1.19177400
C -0.33863400 6.25729100 -0.02292500
H -1.27273500 6.78921300 0.20980800
H 0.03924400 5.87325700 0.93633800
C 0.67845100 7.24347900 -0.60964600
H 0.29848200 7.62980100 -1.56620600
H 1.60618600 6.70504900 -0.84881800
C 0.99234000 8.41593500 0.32539800
H 1.72009600 9.10176300 -0.12332200
H 0.08839000 8.99352000 0.55573100
H 1.40976100 8.06360200 1.27677900
Si -3.67061500 2.28186200 0.07298000
H -1.46176700 3.91119100 0.70945700
O -3.52894600 2.65295400 1.68671500
O -5.22408400 2.47379500 -0.47455700
O -3.33579200 0.67467900 -0.05284800
C -6.30454500 1.61997200 -0.08779500
H -6.51017900 1.74611900 0.98478300
H -6.02247500 0.57255700 -0.24940500
C -7.53644300 1.97888800 -0.90401700
H -8.38433400 1.34508100 -0.61916200
H -7.81541100 3.02568100 -0.74245300
H -7.34338800 1.83725500 -1.97311000
C -4.01717300 3.84733300 2.29569400
H -3.58774100 4.72772300 1.79714600
H -5.10850900 3.90403400 2.17770300
C -3.64458900 3.84079800 3.77029300
H -2.55689600 3.80118800 3.89205900
H -4.01717800 4.74550600 4.26492300
H -4.07522000 2.96722700 4.27074800
C -2.08679800 0.04768700 0.25089200
H -1.92562500 0.07650400 1.33709000
H -1.26752500 0.60001400 -0.22808300
C -2.11616700 -1.38602700 -0.25346400
H -1.18125300 -1.89747400 0.00588800
H -2.94738500 -1.93481300 0.20301900
H -2.23455000 -1.40674700 -1.34095300
β-PC-anti
Thermal correction to Gibbs Free Energy = 0.457330
Sum of electronic and thermal Free Energies = -1601.847662
Solvent: THF; SCF Done: E(RM06) = -1601.84756889
Solvent: 1,4-dioxane; SCF Done: E(RM06) = -1601.83566341
O -1.95231000 0.51009900 -3.08075800
O -1.90122200 -1.74849600 -3.17215800
O 1.36494700 2.55118800 -5.40371800
O -0.31048300 2.09009800 -3.95253300
N -1.80806800 0.96532700 -5.48681900
C -1.78811800 -0.66363300 -3.68627300
C -2.76862800 2.87665100 -3.68830900
C -1.42950000 -0.44681700 -5.16401500
C 0.25042700 2.16326300 -5.15590200
C -3.13926500 1.02398100 -6.14353200
C -0.74490700 1.69200300 -6.23031900
B -1.73128200 1.68209200 -3.92930800
H -2.59440300 3.67250100 -4.42964000
H -3.79601300 2.52005100 -3.83457400
H -0.35053500 -0.57746200 -5.28480500
H -1.94207500 -1.16128300 -5.81134400
H -3.09897000 0.53371400 -7.12139400
H -3.43525100 2.06668100 -6.26259900
H -3.87191600 0.51891300 -5.51040800
H -1.18456500 2.56727500 -6.71806400
H -0.26419700 1.07171800 -6.99033800
C -2.62324600 3.46602300 -2.28626600
C -1.81669700 4.52395700 -2.08454300
C -1.52508300 5.23611400 -0.79170900
H -0.43333100 5.27630600 -0.65435200
H -1.92410700 4.67831300 0.06177800
C -2.07983600 6.67383800 -0.76595300
H -1.71008300 7.22606100 -1.64286100
H -3.17257100 6.62916400 -0.86398300
C -1.70669900 7.43840300 0.51003200
H -0.61199100 7.47262900 0.60630800
H -2.07189700 6.88037500 1.38378300
C -2.26747700 8.86388100 0.54461200
H -1.98760900 9.38332900 1.46855900
H -1.89256900 9.45836500 -0.29792400
H -3.36281800 8.85956500 0.48322400
Si -3.59841300 2.68905000 -0.89396000
H -1.30534900 4.95292000 -2.95280100
O -2.55387500 2.06965900 0.23134400
O -4.55877600 3.85182900 -0.19633600
O -4.60418700 1.51430400 -1.49714000
C -5.90433700 3.71321100 0.25545100
H -5.89830800 3.52892600 1.33965400
H -6.37814500 2.84934800 -0.22679000
C -6.67994100 4.98631100 -0.05139500
H -7.70751500 4.90972800 0.32414300
H -6.20173900 5.85091400 0.42091200
H -6.71635500 5.16361900 -1.13149100
C -2.82948000 1.82592000 1.60917900
H -3.47155600 2.62154600 2.01183400
H -3.37186000 0.87470900 1.71301900
C -1.51792400 1.76399900 2.37759100
H -0.98240400 2.71585400 2.30040900
H -1.70331000 1.55212800 3.43733600
H -0.87487600 0.97671800 1.97128400
C -4.60013000 0.13130200 -1.13184000
H -4.94702000 0.02292900 -0.09385300
H -3.58523800 -0.27395200 -1.19317000
C -5.52896600 -0.62909800 -2.06490100
H -5.55456400 -1.69126500 -1.79660700
H -6.54743600 -0.22896100 -2.01328800
H -5.18116300 -0.54702600 -3.10075600
TS-1β
Thermal correction to Gibbs Free Energy = 0.705827
Sum of electronic and thermal Free Energies = -2218.131612
SCF Done: E(RM06) = -2219.20117763
Ru -0.47471900 1.77765600 -0.28614900
C -2.29985900 -0.90288900 -0.35266900
N -1.70027200 0.08773600 -0.32637800
C -3.06394800 -2.14335800 -0.36173200
H -3.72964100 -2.16131800 -1.23313000
H -2.38373200 -3.00010400 -0.40722700
H -3.65781500 -2.21586700 0.55530900
C 1.50277600 2.81589500 0.12550000
C 1.61821100 1.47075800 0.63835000
C 1.32231700 2.73520200 -1.29727000
C 1.47443500 0.56920100 -0.47020000
C 1.30985500 1.33962900 -1.67055300
C 1.28859300 3.90061600 -2.24210600
H 0.72325500 3.67189700 -3.14951400
H 0.83539500 4.78147500 -1.78079300
H 2.30820400 4.17217000 -2.54578400
C 1.32152600 0.79118500 -3.06812400
H 0.88641400 1.49347900 -3.78350100
H 2.35227200 0.59426100 -3.39159900
H 0.77358500 -0.15379300 -3.14279900
C 1.58486900 -0.92437500 -0.38517000
H 1.09065900 -1.41536800 -1.22795400
H 2.63970900 -1.22924100 -0.39731100
H 1.13950500 -1.30081600 0.53956100
C 2.07207300 1.08587300 2.01655000
H 1.69315400 0.10373200 2.30524800
H 3.16993700 1.04439300 2.03533900
H 1.74635700 1.80683200 2.76810800
C 1.73152100 4.06733500 0.92234700
H 1.32898300 3.96527500 1.93209000
H 2.80770200 4.27050800 1.00291500
H 1.26671600 4.93766200 0.45189500
O -4.50262900 2.77451400 -3.13795700
O -6.43173100 3.76647000 -3.78422700
O -4.51033000 -1.78986800 -3.29343800
O -4.10914500 0.38079300 -2.81620100
N -4.18697100 1.28786000 -5.05398900
C -5.58284700 2.92888700 -3.92083500
C -2.09198200 1.91587800 -3.28749400
C -5.57712900 1.86238100 -5.02402400
C -4.30271000 -0.64900900 -3.63525300
C -3.38539300 1.90930900 -6.14557500
C -4.18242100 -0.20227800 -5.09739600
B -3.67254800 1.63507500 -3.47641900
H -1.50885400 1.00885500 -3.48414200
H -1.73651800 2.68051300 -3.99319600
H -6.29572700 1.08116600 -4.76124100
H -5.85805300 2.28145300 -5.99194400
H -3.81686700 1.65488100 -7.11771000
H -2.35846600 1.54481400 -6.09419300
H -3.39049100 2.99385400 -6.01778900
H -3.22547000 -0.55017100 -5.49815400
H -4.98401000 -0.60730900 -5.71882900
C -1.84028300 2.41718000 -1.90895300
C -2.18423300 3.23931100 -1.01467400
C -2.99800000 4.36946700 -0.49355300
H -3.44136400 4.08720000 0.46857100
H -3.82225800 4.49294200 -1.20789500
C -2.22247100 5.69154300 -0.34090500
H -1.39384100 5.54729800 0.36707800
H -1.76832600 5.95804100 -1.30509100
C -3.11887300 6.83921900 0.14333200
H -3.57645500 6.56006200 1.10265300
H -3.94850600 6.97175600 -0.56430700
C -2.36144600 8.16163800 0.30018400
H -3.02783200 8.95948400 0.64429600
H -1.54734600 8.07078400 1.02973000
H -1.92166500 8.48355100 -0.65152900
Si -1.32952400 1.69429000 2.05791600
H -1.34559400 2.99811800 0.39631800
O -0.59867900 2.76309900 3.09565900
O -2.95011500 2.04388300 2.19236500
O -0.97937400 0.16772000 2.60341600
C -4.07788600 1.30638700 1.71807300
H -3.96168100 0.24667900 1.98283000
H -4.12576600 1.37889200 0.62360100
C -5.34381300 1.86958600 2.34533600
H -6.22141600 1.31968300 1.98720700
H -5.30566900 1.78919500 3.43656400
H -5.47076400 2.92544800 2.08400400
C -1.13539200 4.01141000 3.55904200
H -1.01127800 4.76874300 2.77158300
H -2.20769000 3.90207100 3.75063100
C -0.39792600 4.43528300 4.81900900
H 0.67443800 4.55122500 4.62791000
H -0.78772800 5.39368800 5.18007500
H -0.52611400 3.69098400 5.61167600
C -0.92071200 -0.20717300 3.99403300
H -0.62159900 0.65633600 4.59838800
H -0.13053700 -0.96206400 4.07475200
C -2.24553300 -0.77585700 4.48304100
H -2.14912100 -1.11752000 5.52027700
H -3.03741900 -0.02012700 4.44653000
H -2.55091900 -1.63158700 3.87074600
TS-1γ
Thermal correction to Gibbs Free Energy = 0.704743
Sum of electronic and thermal Free Energies = -2218.126057
SCF Done: E(RM06) = -2219.19731746
Ru 0.26624100 1.79770300 -0.66190300
C -1.61229300 -0.84611800 -0.63884400
N -0.98137500 0.12492100 -0.62481000
C -2.41726500 -2.06172000 -0.62819000
H -3.46087800 -1.81841700 -0.85258800
H -2.05066700 -2.76927400 -1.37857000
H -2.36595500 -2.53195600 0.35914300
C 2.22238800 2.83143800 -0.15942000
C 2.27909600 1.50761000 0.41329600
C 2.13846800 2.69551400 -1.58764300
C 2.22092500 0.56375300 -0.67094300
C 2.15492700 1.28571900 -1.90655100
C 2.19354700 3.82356000 -2.57544700
H 1.64895000 3.59069700 -3.49337500
H 1.76981600 4.74206300 -2.16105900
H 3.23545100 4.03483400 -2.85026200
C 2.26855300 0.68449700 -3.27723000
H 1.88582400 1.35428800 -4.05026600
H 3.32161200 0.48147700 -3.51380700
H 1.73125300 -0.26564000 -3.35617000
C 2.31709000 -0.92545200 -0.52108600
H 1.87719600 -1.44848400 -1.37457500
H 3.36936500 -1.23206600 -0.45385000
H 1.81399400 -1.26621400 0.38791700
C 2.62539500 1.17290500 1.83547300
H 2.20484400 0.21182200 2.13761800
H 3.71778900 1.11030300 1.93636000
H 2.26497500 1.93265500 2.53122100
C 2.42632400 4.11290800 0.59537100
H 1.97742400 4.05863800 1.58849400
H 3.50049100 4.30828500 0.71385400
H 1.99418200 4.96713400 0.06747500
O -4.44354400 2.85900500 -1.76216400
O -6.57696700 2.18086700 -1.44096300
O -3.72401600 5.40604900 -5.45207700
O -3.48504100 4.04939800 -3.65841000
N -4.85881900 5.25156700 -2.08060100
C -5.77340000 3.02079200 -1.74876000
C -2.34838900 4.24756100 -1.33969300
C -6.12562400 4.44733400 -2.19042100
C -3.89733600 5.15627900 -4.28865300
C -4.83932000 6.03217400 -0.81122900
C -4.60341400 6.08806800 -3.29110200
B -3.69941100 4.03172000 -2.20527000
H -1.86009700 5.21166300 -1.54754700
H -2.57563200 4.22194200 -0.26845900
H -6.45793100 4.42058800 -3.23203100
H -6.92466400 4.87378200 -1.58129800
H -5.63762300 6.77945000 -0.81994900
H -3.87350100 6.52837500 -0.70678500
H -4.98660300 5.35053500 0.02933600
H -3.92773100 6.90740600 -3.02762900
H -5.52017400 6.51426500 -3.70350700
C -1.41137300 3.14064800 -1.67515300
C -0.99274700 2.22776000 -2.44095800
C -1.16894700 1.48653800 -3.72166000
H -2.21715900 1.15802300 -3.75823500
H -0.55532900 0.57943600 -3.72788800
C -0.87533200 2.32559600 -4.98377100
H -1.48981800 3.23052600 -4.96016600
H 0.17382400 2.65117700 -4.97781700
C -1.16281400 1.54669400 -6.27423900
H -2.20625900 1.20245300 -6.25907900
H -0.53976400 0.64108800 -6.30704900
C -0.92327300 2.38724100 -7.53274800
H -1.14205400 1.81249300 -8.43900000
H -1.56255800 3.27772500 -7.53683700
H 0.11920100 2.72286200 -7.59558900
Si -0.74391900 1.94509000 1.60392000
H -0.63406900 3.10974400 -0.23434800
O -0.06099600 3.09718300 2.58714300
O -2.36445100 2.33518800 1.58912400
O -0.48879300 0.47335300 2.32884400
C -3.47963700 1.49249700 1.27898600
H -3.29904100 0.48269200 1.66912700
H -3.59237400 1.43136000 0.19100700
C -4.73820700 2.07678600 1.90143100
H -5.61435400 1.48561100 1.61432200
H -4.66657100 2.09699500 2.99390100
H -4.89426400 3.10449600 1.55356000
C -0.59862400 4.39062400 2.89010100
H -0.42979800 5.06051500 2.03364100
H -1.68007500 4.31157000 3.04470000
C 0.08614200 4.94047400 4.13147700
H 1.16748200 5.02654300 3.98001200
H -0.30661100 5.93517400 4.37086900
H -0.08791600 4.28553900 4.99135900
C -0.45333900 0.24738900 3.75070900
H -0.11546100 1.15533600 4.26189600
H 0.29827400 -0.53200100 3.91976100
C -1.80587900 -0.20008500 4.28748300
H -1.72974800 -0.43163500 5.35632700
H -2.55890000 0.58537700 4.16234800
H -2.15236200 -1.10067400 3.76866100
TS-2β-anti
Thermal correction to Gibbs Free Energy = 0.712630
Sum of electronic and thermal Free Energies = -2218.133982
SCF Done: E(RM06) = -2219.21180795
Ru -0.47885400 1.92901000 -0.74501600
C -0.68113700 -0.88910900 -2.36478300
N -0.71559900 0.10212200 -1.76641600
C -0.62617000 -2.11567400 -3.15014800
H -0.58279300 -1.86133600 -4.21636800
H 0.26286900 -2.69468600 -2.87995900
H -1.51348900 -2.72780600 -2.95881100
C 0.62186500 2.98572400 0.96993400
C 0.57672500 1.59395600 1.35957100
C 1.40651600 3.07912400 -0.24002800
C 1.26677500 0.84151900 0.37745300
C 1.75949700 1.74965100 -0.64319100
C 1.89294900 4.33223100 -0.90365400
H 1.92756800 4.23007800 -1.99219500
H 1.27056200 5.19639400 -0.66348100
H 2.91282300 4.55500200 -0.56218100
C 2.64858000 1.37971800 -1.79489600
H 2.57784300 2.10797800 -2.60730000
H 3.69884200 1.33794800 -1.47535500
H 2.39231500 0.39953800 -2.20680300
C 1.54432300 -0.63111400 0.42938900
H 1.68041600 -1.05485400 -0.56865300
H 2.47126900 -0.81394200 0.98893900
H 0.74404700 -1.18201900 0.93095300
C 0.03322000 1.08080200 2.65865800
H -0.13548100 0.00095600 2.63192100
H 0.75326900 1.27974300 3.46460500
H -0.90759800 1.57052500 2.91166700
C 0.19239200 4.11494600 1.85854900
H -0.83572500 3.97526300 2.20054900
H 0.84021000 4.15522700 2.74463800
H 0.26319600 5.08230400 1.35856200
O -1.28916900 0.70326200 -4.72623500
O -0.95850800 -0.79427000 -6.37608500
O -0.91812800 5.10537500 -5.81504500
O -1.00331400 3.12173200 -4.73097900
N -2.90148100 2.15128800 -5.86260000
C -1.39473500 0.25854100 -5.98012900
C -2.71246100 2.04108500 -3.06383200
C -2.15873100 1.27484700 -6.83223800
C -1.45461800 4.05584100 -5.58035800
C -4.31145000 1.68893100 -5.72170800
C -2.78666400 3.60081500 -6.19531100
B -1.91364400 2.00150700 -4.47782200
H -3.59210000 2.69489000 -3.13292500
H -3.08359100 1.03417800 -2.84640000
H -1.43792200 1.87292100 -7.39727200
H -2.83546000 0.78780400 -7.53656800
H -4.83698700 1.79661200 -6.67469500
H -4.81437300 2.28222300 -4.95778000
H -4.31514400 0.63906600 -5.42038400
H -3.60595700 4.14605000 -5.71730000
H -2.82651700 3.78749300 -7.27061700
C -1.90570700 2.56812500 -1.91570700
C -1.27717200 3.80483800 -1.71834800
C -1.75709000 4.93444800 -0.82682200
H -0.90540400 5.55400400 -0.52282300
H -2.21979700 4.55453100 0.08871100
C -2.76432300 5.83120200 -1.57945900
H -2.32167100 6.16136300 -2.53047600
H -3.65221500 5.23516300 -1.82733900
C -3.18459600 7.06096600 -0.76186800
H -2.29179300 7.64913000 -0.50763000
H -3.61607000 6.72910900 0.19300400
C -4.19102100 7.95183100 -1.49751800
H -4.47168700 8.81880700 -0.88979300
H -3.77393600 8.32740100 -2.43971600
H -5.10965300 7.40129200 -1.73525700
Si -2.94910200 1.83742400 0.06642900
H -0.68898400 4.15292300 -2.57116400
O -2.76616300 2.36854300 1.63833500
O -4.25182000 2.66299100 -0.56874500
O -3.43037700 0.24919600 0.00577500
C -5.61065000 2.20139300 -0.59822200
H -5.95457700 1.98427700 0.42123300
H -5.66708700 1.26473500 -1.16578600
C -6.48587900 3.27387100 -1.22678300
H -7.53061000 2.94448600 -1.25367000
H -6.43215600 4.20520700 -0.65376100
H -6.16686000 3.48801900 -2.25345100
C -3.90327900 2.72531900 2.45510400
H -4.45927200 3.53120900 1.96247500
H -4.57302200 1.85981200 2.54658900
C -3.42836200 3.16492600 3.82990600
H -2.77318600 4.03942000 3.75842100
H -4.28845700 3.43511100 4.45268800
H -2.88260600 2.36104400 4.33492000
C -2.94485400 -0.83100700 0.80900300
H -2.84287800 -0.50279400 1.85120500
H -1.94878900 -1.12709700 0.45349400
C -3.91410700 -1.99869300 0.70990800
H -3.55264000 -2.84476400 1.30520200
H -4.90395200 -1.71439300 1.08083800
H -4.02084900 -2.32708100 -0.32963500
TS-2β’-syn
Thermal correction to Gibbs Free Energy = 0.712618
Sum of electronic and thermal Free Energies = -2218.137430
SCF Done: E(RM06) = -2219.21512726
Ru 0.35725800 1.73701600 -0.14560600
C -0.17283300 2.14162800 3.02806000
N -0.05827700 1.97111300 1.88595800
C -0.32190000 2.36743400 4.46162200
H -0.90932900 3.27407700 4.63938900
H -0.83114800 1.51831600 4.92889800
H 0.66112800 2.48900600 4.92800900
C 2.54775400 1.88534400 0.13570300
C 2.19500300 0.48863400 0.28055200
C 2.25514400 2.27574300 -1.22182100
C 1.66435600 0.03874900 -0.96681800
C 1.68374100 1.14308900 -1.89696800
C 2.58456800 3.60232700 -1.83562500
H 1.89617200 3.87266300 -2.63818100
H 2.57276000 4.40442300 -1.09258200
H 3.59822600 3.56631100 -2.25921800
C 1.40944800 1.04057100 -3.36795600
H 1.14300800 2.01115500 -3.79068200
H 2.30578100 0.68355100 -3.89286000
H 0.60312300 0.33143600 -3.57731200
C 1.25154500 -1.36453100 -1.28875700
H 0.51025600 -1.38541300 -2.09029100
H 2.12505400 -1.94337900 -1.61844500
H 0.81889800 -1.86352800 -0.41927100
C 2.44529200 -0.36530600 1.48841900
H 1.71879500 -1.17900600 1.56340800
H 3.44504100 -0.81659800 1.43591800
H 2.40020000 0.21657200 2.41323800
C 3.26325500 2.72584300 1.15283000
H 3.00867000 2.42988800 2.17428000
H 4.35062900 2.61854100 1.04209700
H 3.02411600 3.78700300 1.04048500
O -0.31765000 4.18169500 -3.73543800
O 0.95233000 5.09053800 -5.36974500
O -4.64958300 5.58902800 -3.71070600
O -2.61846700 4.76380000 -3.14962500
N -2.20181900 3.43265900 -5.11573800
C -0.08380800 4.61914600 -4.98366400
C -1.76063900 2.36414700 -2.59711800
C -1.33370600 4.41699500 -5.84682900
C -3.71834900 4.85503500 -3.90814000
C -2.01975300 2.06189200 -5.66682700
C -3.62942900 3.85849200 -5.07274400
B -1.67500000 3.69693100 -3.50536400
H -2.82880300 2.09093800 -2.57246900
H -1.26634700 1.53235700 -3.10103300
H -1.85447300 5.37433800 -5.93917400
H -1.07778100 4.06325300 -6.84729000
H -2.37214000 2.02644300 -6.70187800
H -2.58201300 1.34939100 -5.06224100
H -0.95991400 1.80084300 -5.63565800
H -4.25678700 2.98946100 -4.85237000
H -3.96344600 4.29847700 -6.01494300
C -1.33560200 2.37832000 -1.14559700
C -1.35442400 3.42844100 -0.24138600
C -1.21086100 4.90683700 -0.51721900
H -2.21199400 5.33171500 -0.67688100
H -0.65251600 5.08451800 -1.43936900
C -0.53193500 5.64480600 0.64926900
H -1.10455800 5.47051300 1.57328200
H 0.46601800 5.21439400 0.82052200
C -0.40557500 7.15499700 0.40979200
H -1.40459500 7.57671600 0.23444600
H 0.16419100 7.32793100 -0.51371500
C 0.26646100 7.89251000 1.57241800
H 0.34137700 8.96632200 1.37074200
H -0.30112800 7.76893000 2.50311200
H 1.28228300 7.51680800 1.74907600
Si -1.91288900 0.37739500 -0.34576400
H -1.66315700 3.21571800 0.77561800
O -3.32421500 1.03395300 0.22795600
O -2.05120100 -0.40166700 -1.80381500
O -1.47819500 -0.86404600 0.68123300
C -2.50965400 -1.75609700 -1.96436300
H -3.49437800 -1.87403500 -1.49414000
H -1.81742400 -2.43537000 -1.45578600
C -2.59609400 -2.07539200 -3.44766800
H -2.93554600 -3.10659400 -3.59426800
H -3.30551000 -1.40800600 -3.94942800
H -1.61759300 -1.96664600 -3.92875000
C -4.56579100 0.34019700 0.43825800
H -5.01565600 0.11737000 -0.53816900
H -4.38395200 -0.61560900 0.94735200
C -5.49393400 1.21711800 1.26215500
H -5.67342800 2.17013000 0.75471600
H -6.45693200 0.71621700 1.41069500
H -5.05942600 1.42709900 2.24543200
C -1.65149800 -0.96646100 2.09442500
H -2.38292400 -0.22624900 2.44423400
H -0.69148400 -0.74487700 2.57779600
C -2.10328500 -2.37578300 2.45207900
H -2.20257500 -2.47945300 3.53872800
H -3.07152100 -2.60623900 1.99529000
H -1.37589600 -3.11493400 2.10105600
TSβ-rot
Thermal correction to Gibbs Free Energy = 0.707916
Sum of electronic and thermal Free Energies = -2218.132162
SCF Done: E(RM06) = -2219.20111204
Ru -0.07036900 1.73858600 0.21656500
C -1.34613600 1.23733500 3.14635600
N -0.88489700 1.33596300 2.08778700
C -1.93997900 1.10676500 4.47096800
H -3.01304600 0.91065900 4.37819000
H -1.47209800 0.27876400 5.01315200
H -1.79554900 2.02924200 5.04255100
C 2.06296100 2.62294000 0.46348000
C 2.13803400 1.25274900 0.80554200
C 1.62790300 2.71864100 -0.93218200
C 1.70428200 0.47944600 -0.34226700
C 1.46262500 1.39809100 -1.43887800
C 1.55296800 3.99349100 -1.71643800
H 0.88182400 3.90097200 -2.57106100
H 1.20708500 4.82831600 -1.10043800
H 2.55154000 4.25389400 -2.09326600
C 1.26967300 0.99472900 -2.86910300
H 0.96742700 1.83630700 -3.49191300
H 2.21807100 0.60436200 -3.26299400
H 0.51539100 0.21015300 -2.95813400
C 1.90607100 -0.99903300 -0.49870200
H 1.27160500 -1.40846700 -1.28573400
H 2.95276100 -1.18502200 -0.77781200
H 1.69522100 -1.54753800 0.41996000
C 2.60947900 0.67365400 2.10554300
H 2.07382900 -0.24680800 2.35449200
H 3.67608900 0.42104600 2.03822300
H 2.49122400 1.37665900 2.93456300
C 2.46411500 3.78712100 1.32237300
H 2.38244800 3.55613400 2.38809500
H 3.50965600 4.05893200 1.12437100
H 1.85683700 4.67319300 1.11790800
O -1.02991100 3.18551400 -3.90149000
O -0.02165500 3.29674100 -5.91987800
O -4.40504400 6.15822400 -3.26803200
O -2.71500800 4.68102800 -2.99356500
N -3.35734300 3.05274900 -4.65485400
C -1.01028000 3.31332600 -5.23495000
C -2.59655400 2.23168600 -2.10003400
C -2.43926400 3.48465700 -5.76251500
C -3.87546600 5.10288000 -3.50422900
C -3.83178000 1.65907100 -4.87703900
C -4.46650000 4.02157400 -4.42121400
B -2.35289700 3.28654800 -3.29583200
H -3.65485000 2.24254200 -1.79430500
H -2.38921800 1.22469200 -2.47030500
H -2.60371500 4.54130800 -5.99152800
H -2.60451200 2.90318500 -6.67147300
H -4.44969400 1.61280600 -5.77850300
H -4.41409400 1.33511600 -4.01377700
H -2.96722500 1.00175500 -4.99194400
H -5.28242100 3.51523600 -3.89660700
H -4.85920400 4.44057600 -5.35021500
C -1.77172600 2.49557600 -0.87317500
C -1.77366500 3.48848400 -0.00544700
C -2.53151500 4.79948400 0.11391500
H -2.98750900 4.84887900 1.11308200
H -3.34754900 4.78590900 -0.61248400
C -1.66714400 6.05239100 -0.10793300
H -0.87603800 6.09292300 0.65740900
H -1.16952900 5.97165700 -1.08145100
C -2.49333800 7.34577600 -0.06646400
H -3.04345100 7.39834600 0.88409200
H -3.24621000 7.30496600 -0.86422200
C -1.63654000 8.60503400 -0.23240900
H -2.25471800 9.50892100 -0.21041700
H -0.89191200 8.69178500 0.56892000
H -1.09861900 8.59467700 -1.18811000
Si -1.45984100 -0.23411100 -0.19327700
H -1.04372000 3.40257500 0.86496400
O -3.02865000 0.05586200 0.29915400
O -1.40293800 -0.74614300 -1.78032900
O -0.92378700 -1.58143800 0.63823600
C -1.58292600 -2.10707400 -2.21213000
H -2.51672000 -2.51111100 -1.80135300
H -0.76375600 -2.72230200 -1.82348800
C -1.61695500 -2.14865000 -3.73129500
H -1.74777900 -3.17962900 -4.07835100
H -2.44984200 -1.55067200 -4.11846100
H -0.68564900 -1.76026400 -4.15699400
C -4.12471000 -0.82704400 0.03481400
H -4.35857700 -0.80388600 -1.03895300
H -3.85417700 -1.86129500 0.29088400
C -5.33207100 -0.38452500 0.84656600
H -5.60738100 0.64575000 0.59816000
H -6.19083100 -1.03352500 0.64175100
H -5.11567600 -0.43134400 1.91943400
C -1.16817600 -1.96783900 1.98449000
H -2.13497800 -1.57153400 2.32491800
H -0.38616300 -1.53902400 2.62905800
C -1.15198800 -3.48652300 2.09082900
H -1.31062000 -3.79959300 3.12916000
H -1.94152200 -3.92690800 1.47317700
H -0.19080200 -3.88714800 1.75283300
INT-1β
Thermal correction to Gibbs Free Energy = 0.702071
Sum of electronic and thermal Free Energies = -2218.146888
SCF Done: E(RM06) = -2219.19833574
Ru -0.37392500 1.75834400 -0.48140600
C -2.16045200 -0.95263400 -0.45423900
N -1.54060600 0.02564800 -0.50351700
C -2.94544000 -2.17853700 -0.38235900
H -3.60748100 -2.24457800 -1.25442000
H -2.28211300 -3.04946600 -0.36404200
H -3.54703700 -2.17725200 0.53255200
C 1.48676000 2.88899500 0.05121300
C 1.67125900 1.49364200 0.44741900
C 1.32332900 2.92660300 -1.36285400
C 1.61845600 0.69343100 -0.72618200
C 1.35263700 1.55925900 -1.85351600
C 1.22587800 4.14899500 -2.22476300
H 0.51553700 4.00859400 -3.04443900
H 0.90229200 5.02136700 -1.65316100
H 2.20479300 4.38006700 -2.66527600
C 1.40408700 1.14656800 -3.29507400
H 0.88206000 1.85933100 -3.93845200
H 2.44603700 1.09535200 -3.64001700
H 0.96094900 0.15802000 -3.45164000
C 1.82933600 -0.78976200 -0.79898800
H 1.23115900 -1.24448800 -1.59384000
H 2.88352400 -1.01163700 -1.01199500
H 1.57195200 -1.28050100 0.14328900
C 2.01445000 1.02281900 1.83148900
H 1.67373800 -0.00099800 2.00521400
H 3.10312800 1.04362000 1.97753200
H 1.56671100 1.65891500 2.59908900
C 1.62876200 4.06213000 0.97765900
H 1.15199700 3.87035400 1.94299100
H 2.69102600 4.26796200 1.16744900
H 1.18889200 4.96856700 0.55421800
O -4.52738800 2.58149300 -3.26559100
O -6.51996600 3.47809400 -3.85757300
O -4.40629100 -1.97979500 -3.32712900
O -4.05113100 0.21032300 -2.90848600
N -4.22188100 1.06515400 -5.16185200
C -5.63856600 2.67688700 -4.01074400
C -2.09249700 1.79283800 -3.47362400
C -5.62828000 1.59438600 -5.09915300
C -4.23738100 -0.84130100 -3.69905300
C -3.47603900 1.68766000 -6.29105800
C -4.16862300 -0.42416700 -5.17331400
B -3.66923100 1.46393000 -3.60670600
H -1.49005200 0.88817100 -3.61422100
H -1.76487900 2.51097600 -4.23966400
H -6.31342800 0.79431500 -4.80575200
H -5.95035600 1.99040500 -6.06401300
H -3.93025300 1.39940200 -7.24328900
H -2.43694200 1.35661600 -6.26570100
H -3.51127200 2.77397200 -6.18476900
H -3.21069500 -0.74892000 -5.59088100
H -4.97146500 -0.86945000 -5.76495100
C -1.84217000 2.39980600 -2.14577900
C -2.05451100 3.17921900 -1.19896300
C -2.76070000 4.27101600 -0.48422300
H -2.98986200 3.96479300 0.54301500
H -3.72493500 4.40289500 -0.99589700
C -2.01304600 5.61823200 -0.45771100
H -1.05251900 5.49303700 0.05959200
H -1.77814500 5.92041500 -1.48679200
C -2.82608900 6.72210100 0.23161600
H -3.06241900 6.40979500 1.25905000
H -3.79071300 6.83486200 -0.28190300
C -2.09958200 8.07074400 0.25910200
H -2.70383500 8.83613600 0.75752000
H -1.14507700 7.99933100 0.79547100
H -1.88433800 8.42630600 -0.75568700
Si -1.65811600 1.87177500 2.51240800
H -1.26501200 2.18197100 1.07971100
O -0.80508400 2.84355100 3.51392300
O -3.24465400 2.26540600 2.63183500
O -1.27398200 0.30505600 2.77508900
C -4.35396700 1.62444800 1.97337200
H -4.39227000 0.57279600 2.28365900
H -4.19656300 1.65533100 0.88773800
C -5.63601700 2.34418900 2.35337800
H -6.49328500 1.86516700 1.86784900
H -5.78979900 2.31446400 3.43667100
H -5.60208200 3.39156100 2.03717000
C -1.20871300 4.12177400 4.05233900
H -1.04840000 4.88766100 3.28326100
H -2.27770700 4.09414200 4.28632600
C -0.38187900 4.41838600 5.29075900
H 0.68622600 4.44542100 5.05150600
H -0.66690700 5.39131500 5.70591300
H -0.54504700 3.65470500 6.05796200
C -1.10219400 -0.30617800 4.07223500
H -0.58237900 0.39294200 4.73658700
H -0.44810500 -1.16846400 3.91145900
C -2.43104500 -0.74270700 4.67148700
H -2.26384600 -1.24934500 5.62873100
H -3.08576000 0.11702700 4.85188400
H -2.94851800 -1.43922800 4.00309000
INT-1γ
Thermal correction to Gibbs Free Energy = 0.699612
Sum of electronic and thermal Free Energies = -2218.146571
SCF Done: E(RM06) = -2219.19704740
Ru 0.38334700 1.68446200 -0.97147500
C -0.63964600 -1.35095800 -0.49791500
N -0.28321400 -0.27239000 -0.72876500
C -1.09918000 -2.69762700 -0.18005500
H -1.82297000 -3.04039700 -0.92639500
H -0.25517200 -3.39445600 -0.16110800
H -1.57958400 -2.69532200 0.80373200
C 1.88806300 3.26949200 -0.50690000
C 2.38072900 1.98914400 -0.00344400
C 1.76398800 3.17347700 -1.92311900
C 2.55028100 1.12338700 -1.12478100
C 2.11910500 1.82234700 -2.31574800
C 1.41177800 4.27224900 -2.88142500
H 0.67093300 3.94517000 -3.61713800
H 1.01430500 5.14915100 -2.36407400
H 2.30677000 4.59331000 -3.42981200
C 2.27516600 1.34218200 -3.72906600
H 1.55932000 1.82666400 -4.39893800
H 3.28245600 1.57369800 -4.10232000
H 2.13626100 0.26039300 -3.81153700
C 3.09988400 -0.27160300 -1.09235100
H 2.67243600 -0.89098000 -1.88579400
H 4.18762500 -0.25018500 -1.24037800
H 2.90658700 -0.76191800 -0.13445000
C 2.79128500 1.71477200 1.41514700
H 2.79027400 0.64332300 1.63461500
H 3.80883100 2.08709600 1.59741900
H 2.12522900 2.20521700 2.13031800
C 1.69047000 4.49698000 0.33444900
H 1.25283200 4.24533600 1.30403900
H 2.65353900 4.99187800 0.51869000
H 1.03556100 5.22190700 -0.15681100
O -4.47937800 3.31502800 -1.87472700
O -6.69623100 3.28501500 -1.42367000
O -3.21947100 5.68270500 -5.54953800
O -3.29592100 4.24350600 -3.80368700
N -4.19947700 5.73306800 -2.13245800
C -5.70121000 3.85614300 -1.78502600
C -2.05190800 4.02604000 -1.54545100
C -5.64545900 5.32941100 -2.20991400
C -3.39768300 5.44468800 -4.38453300
C -3.91409500 6.42314800 -0.84450100
C -3.75365800 6.50429200 -3.32875700
B -3.44566700 4.23260800 -2.34204400
H -1.34056600 4.84152500 -1.74258700
H -2.22421600 4.01216700 -0.46185200
H -5.99588700 5.41131000 -3.24262800
H -6.27330700 5.95883300 -1.57662200
H -4.46199800 7.36844900 -0.79640500
H -2.84305600 6.61554600 -0.76814100
H -4.22284300 5.77961400 -0.01777400
H -2.85506800 7.07479700 -3.07490900
H -4.51666200 7.19929700 -3.68544500
C -1.45700100 2.74518100 -1.97763400
C -1.27641600 1.70816400 -2.63330600
C -1.46660700 0.65119900 -3.64786400
H -1.44273700 -0.33190400 -3.16209700
H -0.61636200 0.66089900 -4.34347600
C -2.78426700 0.80989600 -4.43701900
H -3.62585700 0.79726700 -3.73249500
H -2.80117700 1.79435400 -4.91827600
C -2.96104200 -0.29395000 -5.48755700
H -2.92998200 -1.27682500 -4.99467400
H -2.11004400 -0.27383500 -6.18322000
C -4.26807800 -0.15824800 -6.27593300
H -4.36662800 -0.95630900 -7.01971700
H -5.13909100 -0.21081300 -5.61174700
H -4.31177000 0.80020400 -6.80636200
Si -1.28920300 1.96549900 1.90261700
H -0.75775000 2.05546000 0.49438900
O -0.37529000 2.94328300 2.84543500
O -2.82103100 2.55069400 1.88639800
O -1.15333900 0.38519900 2.31634800
C -3.99169100 1.89473200 1.34618600
H -3.98739700 0.84116500 1.64950900
H -3.94888100 1.94197600 0.25330800
C -5.23456400 2.59733100 1.86237600
H -6.12742400 2.16818500 1.39661500
H -5.31943400 2.50409700 2.94989900
H -5.20455100 3.66364300 1.61213700
C -0.79859700 4.02933500 3.69636800
H -0.24263600 4.91697000 3.37492400
H -1.86570000 4.22018600 3.54510900
C -0.50058900 3.71048000 5.15232500
H 0.56340700 3.49513200 5.29377200
H -0.76502100 4.56589100 5.78431700
H -1.07936400 2.84497400 5.49318800
C -1.02069400 -0.13411100 3.65450400
H -0.38681000 0.53755300 4.24459400
H -0.49303000 -1.08833800 3.55748400
C -2.37335300 -0.33515200 4.32263400
H -2.24076400 -0.78097200 5.31498100
H -2.90152400 0.61714400 4.44550200
H -3.00586100 -1.00420600 3.72952900
INT-2β-anti
Thermal correction to Gibbs Free Energy = 0.711141
Sum of electronic and thermal Free Energies = -2218.150447
SCF Done: E(RM06) = -2219.22214908
Ru -0.67236300 1.89832900 -0.87558200
C -1.41358500 -0.76681200 -2.54786700
N -1.23382300 0.18361700 -1.91254400
C -1.61424600 -1.93989500 -3.38880800
H -1.38112500 -1.68271500 -4.42951800
H -0.95690800 -2.75132300 -3.06027500
H -2.65150300 -2.28277100 -3.31912400
C 0.89297800 2.93015700 0.48860300
C 0.66608000 1.63702900 1.08428200
C 1.51610100 2.73471300 -0.80591600
C 1.02455100 0.65435800 0.12571700
C 1.56418100 1.33547300 -1.05053500
C 2.07388100 3.81984900 -1.67843300
H 2.14182800 3.51177200 -2.72437400
H 1.47073700 4.73345200 -1.64269300
H 3.08162400 4.09708100 -1.34162500
C 2.19040500 0.65884000 -2.23484300
H 2.20621200 1.31223700 -3.11072200
H 3.22712200 0.37554000 -2.00929100
H 1.65588700 -0.25437600 -2.51075200
C 0.98109700 -0.83067900 0.34301300
H 1.11259600 -1.37754000 -0.59400300
H 1.78525300 -1.14456100 1.02070800
H 0.02488000 -1.13151700 0.78019100
C 0.28907600 1.40351500 2.51798700
H -0.02055300 0.37040500 2.68799500
H 1.15842100 1.59740300 3.16129800
H -0.52294200 2.06060900 2.83690600
C 0.77621400 4.22860100 1.23063000
H -0.11787000 4.24745500 1.85952600
H 1.64722000 4.36166200 1.88695200
H 0.74466700 5.08961400 0.55816800
O -1.28426800 1.14890700 -4.88713300
O -1.14863800 -0.39174700 -6.52683200
O 0.05226600 5.37752300 -5.83023600
O -0.56444000 3.47929200 -4.76282600
N -2.47491100 2.89031900 -6.12412000
C -1.38074000 0.73058300 -6.15091100
C -2.58064200 2.69800600 -3.31871300
C -1.83890700 1.88559600 -7.04543300
C -0.71373300 4.46877800 -5.65576000
C -3.95674100 2.72406400 -6.11805200
C -2.03936900 4.28916000 -6.41219500
B -1.68236000 2.53762100 -4.66815800
H -3.27202800 3.55015200 -3.39126800
H -3.17020100 1.78511100 -3.18082000
H -0.96163400 2.32753000 -7.52687000
H -2.53203400 1.55282000 -7.81997900
H -4.36145400 2.95091200 -7.10819900
H -4.39382900 3.39683600 -5.37999900
H -4.20007400 1.69311900 -5.85203200
H -2.77916800 4.98612600 -6.00737000
H -1.93129300 4.48018000 -7.48175500
C -1.69012100 2.90380100 -2.16222300
C -1.50748200 3.95191200 -1.26018000
C -2.65130300 4.70085500 -0.59830300
H -2.43977600 4.79277500 0.47442800
H -3.57481300 4.11767600 -0.68410500
C -2.84061000 6.10335500 -1.20763600
H -1.90362700 6.67172400 -1.11786100
H -3.03727300 6.01416600 -2.28652400
C -3.97981500 6.89316400 -0.54744100
H -3.77929800 6.97993500 0.52948600
H -4.91547300 6.32371700 -0.63901900
C -4.16664200 8.29005600 -1.14856500
H -4.98476800 8.82656100 -0.65632400
H -3.25842600 8.89449200 -1.03906100
H -4.40158200 8.23513100 -2.21870200
Si -2.61124900 1.32901600 0.47599800
H -0.58110400 4.52018200 -1.31681800
O -2.77872400 2.36586500 1.77722000
O -3.97636300 1.42452700 -0.48753800
O -2.50487100 -0.23670400 1.04994800
C -5.18298700 0.66746200 -0.34574700
H -5.76936200 1.06111100 0.49643600
H -4.94282600 -0.37877600 -0.12336800
C -5.99403000 0.76780000 -1.62882900
H -6.93307200 0.21137600 -1.53221500
H -6.23485900 1.81228800 -1.85416600
H -5.43414400 0.35068600 -2.47411200
C -4.02232000 2.77653700 2.36144600
H -4.66278100 3.21844300 1.58733500
H -4.55031400 1.90297100 2.77014800
C -3.75005800 3.78242500 3.46833700
H -3.23957100 4.66697400 3.07232100
H -4.69039000 4.10544900 3.92881000
H -3.11953000 3.34156700 4.24764700
C -2.66415000 -0.70809600 2.39341300
H -2.65811200 0.13568700 3.09316200
H -1.79296000 -1.33444100 2.62405300
C -3.93800200 -1.52776000 2.55043200
H -3.99665600 -1.94109600 3.56411200
H -4.83043000 -0.91527500 2.38152400
H -3.95240800 -2.36075200 1.83970500
INT-2γ-anti
Thermal correction to Gibbs Free Energy = 0.713749
Sum of electronic and thermal Free Energies = -2218.137086
SCF Done: E(RM06) = -2219.21175789
Ru 0.27202400 1.66244200 -0.85325500
C -2.06330200 -0.50217400 -1.40225000
N -1.17480600 0.20546200 -1.17306900
C -3.22839400 -1.33046000 -1.68941800
H -4.10047500 -0.67463000 -1.80646100
H -3.07500600 -1.90066900 -2.61113100
H -3.40911600 -2.02971100 -0.86686600
C 2.35887800 2.59405600 -0.35629600
C 2.14694800 1.53173200 0.59701200
C 2.42343000 2.01282400 -1.66941000
C 1.95974800 0.31885800 -0.13473800
C 2.14351200 0.60864300 -1.54877800
C 2.83111400 2.74042600 -2.91861200
H 2.53904400 2.19735300 -3.82057300
H 2.39840900 3.74375000 -2.97320100
H 3.92260000 2.85653200 -2.94229900
C 2.20650200 -0.41560700 -2.64430300
H 1.99675100 0.02180100 -3.62415600
H 3.20660000 -0.86726100 -2.69100000
H 1.49067400 -1.22563800 -2.47858200
C 1.76726400 -1.04428700 0.46494600
H 1.32166500 -1.73801400 -0.25302500
H 2.73221800 -1.46678300 0.77519800
H 1.11401900 -0.99627100 1.33966100
C 2.34099000 1.66054300 2.07909000
H 1.88274800 0.82990800 2.61653700
H 3.41787900 1.65561500 2.29814800
H 1.92181300 2.59324500 2.46212600
C 2.68045400 4.01492200 0.00692000
H 2.02273500 4.37291300 0.80380900
H 3.71630100 4.09335900 0.36331200
H 2.58450700 4.68793900 -0.85031000
O -3.64846200 2.66143500 -1.94287800
O -5.47521300 1.36670800 -1.67830200
O -4.26712900 5.89800800 -5.03498100
O -3.34806600 4.38959100 -3.61887400
N -4.67636300 4.86396000 -1.65818700
C -4.95261200 2.45081700 -1.79881500
C -1.92062100 4.52230500 -1.46302900
C -5.70954100 3.78137300 -1.80775400
C -4.13633400 5.42547000 -3.93785600
C -4.63613300 5.36800600 -0.25552100
C -4.84150700 5.94522600 -2.67500900
B -3.27917400 4.06211800 -2.18359000
H -1.67773600 5.55611900 -1.75683400
H -2.04863400 4.54660800 -0.37323300
H -6.22654300 3.88644700 -2.76558800
H -6.45233100 3.82481500 -1.00894200
H -5.60223700 5.80599600 0.01070700
H -3.85615300 6.12542600 -0.16983100
H -4.40151800 4.53727400 0.41389300
H -4.33136200 6.84750300 -2.32471900
H -5.88962900 6.18854600 -2.86050500
C -0.65845300 3.68999400 -1.69431000
C -0.53258300 2.53096800 -2.42137700
C -1.08270800 2.03166200 -3.70697600
H -2.17858200 2.04826900 -3.63969900
H -0.79507500 0.98470300 -3.85313600
C -0.65342900 2.88267900 -4.92624600
H -0.95974900 3.92121300 -4.76104400
H 0.44130400 2.87832900 -5.01223100
C -1.27480600 2.36650800 -6.23052600
H -2.36864200 2.38554600 -6.13294600
H -0.99237400 1.31450100 -6.38081200
C -0.85580200 3.19157000 -7.45149100
H -1.31389200 2.80057900 -8.36615600
H -1.16497600 4.23779100 -7.34526600
H 0.23207300 3.17461700 -7.59079200
Si -0.95430400 2.04731200 1.25429600
H 0.23944100 4.15472900 -1.29074800
O -0.40236900 3.49775400 1.87063300
O -2.61674300 2.26626000 1.17720200
O -0.67945700 0.75850400 2.28317700
C -3.59419600 1.23147100 1.34412100
H -3.12540500 0.33305000 1.76272400
H -4.00142900 0.97378300 0.36129100
C -4.71326700 1.71116400 2.25915900
H -5.47435900 0.93037700 2.36960800
H -4.33180400 1.96339600 3.25444200
H -5.20334000 2.60192100 1.84886500
C -1.01724000 4.26805500 2.91467100
H -2.10845600 4.19127500 2.83918000
H -0.71949200 3.85657700 3.88842800
C -0.57127900 5.71772300 2.80196800
H -0.87089500 6.14272300 1.83739900
H -1.02140600 6.31886500 3.60014200
H 0.51758000 5.79859800 2.88721200
C -0.93684500 0.76009800 3.69605000
H -1.90471600 1.23535800 3.90783000
H -0.16059900 1.35163500 4.20005200
C -0.93218400 -0.66923000 4.21429800
H -1.11539000 -0.68263300 5.29451800
H -1.71115600 -1.26365900 3.72510300
H 0.03413000 -1.14900000 4.02529800
INT-2β’-anti
Thermal correction to Gibbs Free Energy = 0.707344
Sum of electronic and thermal Free Energies = -2218.150048
SCF Done: E(RM06) = -2219.22321714
Ru 0.11765200 1.75584000 -0.12566500
C -0.70982000 2.07394100 2.99423000
N -0.45219300 1.93024700 1.87385500
C -1.05809500 2.25758900 4.39817700
H -2.00524500 2.80180700 4.47344100
H -1.16824500 1.28668700 4.89177700
H -0.28067000 2.83191600 4.91202500
C 2.38366800 2.22384100 0.20004400
C 2.18347400 0.83782900 0.56789300
C 2.06999700 2.34828700 -1.18674100
C 1.76462000 0.11003000 -0.58596300
C 1.63643500 1.04609000 -1.67187100
C 2.27066500 3.57726200 -2.02259200
H 1.63092500 3.58282400 -2.90725700
H 2.08112300 4.49338600 -1.45404500
H 3.31238200 3.62199500 -2.36805300
C 1.41604500 0.65683500 -3.10502700
H 1.14811900 1.51377300 -3.72316400
H 2.33610000 0.21988000 -3.51649800
H 0.62217900 -0.09009300 -3.19230500
C 1.66659100 -1.38261200 -0.70896300
H 0.95741000 -1.67247100 -1.48681800
H 2.64903400 -1.79271200 -0.98065000
H 1.34895200 -1.85425600 0.22273500
C 2.50239500 0.24176000 1.90715400
H 1.89503500 -0.64456700 2.10896300
H 3.55608700 -0.06583200 1.94195200
H 2.34750800 0.95788700 2.71912500
C 2.96025100 3.29384500 1.08269000
H 2.66676500 3.16072400 2.12832700
H 4.05785200 3.27680700 1.04881100
H 2.63873900 4.29119400 0.76995900
O -0.37927000 3.20842100 -4.34133800
O 0.54971500 3.31912500 -6.40156600
O -3.16860600 6.64015000 -3.35540000
O -1.76096700 4.87172300 -3.22897800
N -2.72423400 3.50299100 -4.97080900
C -0.39320300 3.43251400 -5.66776900
C -2.00244600 2.37932600 -2.52211000
C -1.79894300 3.86199700 -6.10133200
C -2.84672900 5.52551600 -3.66811200
C -3.42949800 2.22118500 -5.25615900
C -3.64903200 4.61961000 -4.61554200
B -1.63963600 3.48197800 -3.67205400
H -3.04226300 2.58889200 -2.21440000
H -1.95145800 1.35220900 -2.89120100
H -1.80204900 4.94491000 -6.25376200
H -2.09845700 3.37881600 -7.03300100
H -4.08447200 2.34222000 -6.12339200
H -4.02114100 1.93199900 -4.38679500
H -2.69013200 1.44419600 -5.46191800
H -4.51275300 4.21528700 -4.07908000
H -4.00846200 5.15903500 -5.49411400
C -1.21484900 2.54542000 -1.29475100
C -0.97673800 3.63153600 -0.43148200
C -1.98888900 4.14322400 0.58695700
H -1.44465500 4.58554500 1.43235200
H -2.57674300 3.30589800 0.97591000
C -2.93621600 5.20728200 -0.00328900
H -2.35908200 5.99024400 -0.51067500
H -3.56406900 4.74452900 -0.77781600
C -3.84068100 5.84510900 1.06079300
H -3.21208400 6.33126300 1.82044500
H -4.40134500 5.05723500 1.58482300
C -4.81832500 6.86898400 0.47412600
H -5.43388900 7.32378900 1.25780800
H -4.28517300 7.67330900 -0.04534400
H -5.49481000 6.40087700 -0.25121700
Si -1.54062300 -0.01509800 -0.18563200
H -0.34210200 4.42161800 -0.84528700
O -3.01008700 0.65561300 0.27018400
O -1.64015100 -0.70723100 -1.70142900
O -1.26033800 -1.33731100 0.80195600
C -2.12419300 -2.03409900 -1.97232200
H -3.15635300 -2.13490200 -1.61150700
H -1.51393100 -2.76257400 -1.42738400
C -2.06530800 -2.29082000 -3.46946600
H -2.42950600 -3.29901400 -3.69622600
H -2.68879300 -1.57223800 -4.01354000
H -1.03830100 -2.20654400 -3.84089300
C -4.24619300 -0.06968500 0.32422800
H -4.62357000 -0.21438500 -0.69795600
H -4.08604200 -1.06543600 0.75936600
C -5.25537200 0.71163100 1.15147500
H -5.42195000 1.70498600 0.72108600
H -6.21534500 0.18436200 1.18426900
H -4.89849400 0.83930400 2.17922900
C -1.36058300 -1.39908400 2.22077000
H -2.21995400 -0.80787300 2.56855700
H -0.45552200 -0.96224400 2.66803900
C -1.50951900 -2.85044000 2.65389600
H -1.56454500 -2.92148500 3.74627500
H -2.42057200 -3.28843700 2.23332700
H -0.65609000 -3.44478500 2.31164000
INT-2β’-syn
Thermal correction to Gibbs Free Energy = 0.706406
Sum of electronic and thermal Free Energies = -2218.153006
SCF Done: E(RM06) = -2219.22612167
Ru 0.10382300 1.81571700 -0.19146500
C -0.65583200 2.18029000 2.93901200
N -0.42081500 2.03063000 1.81368000
C -0.96205300 2.37379800 4.35210200
H -1.59924000 3.25506900 4.47819800
H -1.48522600 1.49851600 4.75032000
H -0.03913500 2.52433200 4.92125500
C 2.38655600 2.06164000 0.19298900
C 2.04329300 0.66314500 0.38077600
C 2.13542500 2.38727400 -1.17078200
C 1.61274300 0.12912400 -0.87033400
C 1.59227100 1.20765700 -1.82175100
C 2.46027000 3.68436400 -1.85063400
H 1.75664900 3.91749100 -2.65279400
H 2.46938500 4.52088100 -1.14673200
H 3.46212700 3.62418100 -2.29805200
C 1.37158900 1.04737800 -3.29768100
H 1.09335200 1.99376100 -3.76536700
H 2.29228200 0.69502700 -3.78219200
H 0.58873800 0.31091400 -3.50247700
C 1.38715900 -1.32024100 -1.18390900
H 0.66855600 -1.44370100 -1.99577200
H 2.33555000 -1.77754300 -1.49763200
H 1.01507700 -1.87338500 -0.31883900
C 2.27007100 -0.12668200 1.63657200
H 1.56142900 -0.95441400 1.71951700
H 3.28275200 -0.55151900 1.64365400
H 2.17399700 0.49636800 2.53029900
C 3.03452900 2.94046400 1.22442300
H 2.61544400 2.77279000 2.22142600
H 4.11171600 2.73566300 1.28537600
H 2.91533400 4.00076300 0.98684400
O -0.37199600 4.02176000 -4.00019400
O 0.83519600 4.76691200 -5.76243600
O -4.46850400 5.95580200 -3.57786600
O -2.51185300 4.88174000 -3.19944400
N -2.45593200 3.49804900 -5.17268500
C -0.20490100 4.41700800 -5.27534000
C -1.88256500 2.42262800 -2.66471900
C -1.54603100 4.34987900 -6.01480700
C -3.66068200 5.11044900 -3.85283900
C -2.49983500 2.10228600 -5.69262000
C -3.80877900 4.10489400 -5.00485000
B -1.75029500 3.71249700 -3.64593700
H -2.96139800 2.29220400 -2.46984000
H -1.52664200 1.49750900 -3.12247300
H -1.95348600 5.36171000 -6.09312400
H -1.43160000 3.94193500 -7.02073300
H -2.95280200 2.09072400 -6.68789300
H -3.08644000 1.48124900 -5.01459000
H -1.48265000 1.70923300 -5.75046700
H -4.51912800 3.32517000 -4.71343000
H -4.16997900 4.57904600 -5.91976400
C -1.29437700 2.58126600 -1.32047900
C -1.28031800 3.58857400 -0.35312800
C -0.86620200 5.03108400 -0.58528000
H -1.76448600 5.59730700 -0.86812800
H -0.18069200 5.10271400 -1.43626800
C -0.23102000 5.67268700 0.65756900
H -0.92981700 5.59098800 1.50399400
H 0.66452000 5.10307600 0.94362600
C 0.13916900 7.14706300 0.44698100
H -0.76144500 7.70823300 0.16332100
H 0.82929600 7.22938000 -0.40462800
C 0.77493000 7.78788400 1.68503500
H 1.02700800 8.83796900 1.50323700
H 0.09358600 7.75425000 2.54410000
H 1.69872000 7.26983700 1.97205700
Si -1.63460800 0.12121900 -0.19220600
H -1.92079800 3.43665700 0.51371700
O -3.05901000 0.84957700 0.29960700
O -1.79680700 -0.57869400 -1.69683400
O -1.34193900 -1.18664700 0.80764800
C -2.30202900 -1.90214800 -1.93906000
H -3.29308000 -2.01579500 -1.48060600
H -1.63816300 -2.63715700 -1.47048800
C -2.39091900 -2.13289100 -3.43900400
H -2.76889300 -3.13988800 -3.64730900
H -3.07082500 -1.41012300 -3.90439800
H -1.40608000 -2.03390300 -3.90914500
C -4.33900500 0.20310500 0.35063100
H -4.68607500 0.00981500 -0.67389300
H -4.25519500 -0.76749600 0.85874300
C -5.32558900 1.09887900 1.08272000
H -5.41741900 2.06640000 0.57814400
H -6.31568900 0.63083800 1.11587800
H -4.99591300 1.27876500 2.11169000
C -1.56339000 -1.28209700 2.21357100
H -2.38087200 -0.61368300 2.51679000
H -0.65584100 -0.95929200 2.74328800
C -1.89382400 -2.72230400 2.57901000
H -2.04044600 -2.81854900 3.66094000
H -2.80932600 -3.05054300 2.07597100
H -1.08101100 -3.39226800 2.28044900
INT-3β-anti
Thermal correction to Gibbs Free Energy = 0.713962
Sum of electronic and thermal Free Energies = -2218.174169
SCF Done: E(RM06) = -2219.24264923
Ru -0.16297200 2.02780800 -1.27185700
C -1.08312100 -1.05273400 -1.79525800
N -0.84381300 0.04891700 -1.52859400
C -1.39541700 -2.41750800 -2.19869700
H -1.38004900 -2.47006900 -3.29324700
H -0.66023100 -3.11813100 -1.79087400
H -2.39184700 -2.69715600 -1.84215700
C 0.79276000 3.12109500 0.44855700
C 0.87040000 1.69274900 0.61865400
C 1.48722700 3.46936200 -0.76261300
C 1.72941900 1.17445200 -0.43290400
C 2.08993700 2.25743000 -1.28213800
C 1.77693700 4.84882400 -1.28025000
H 1.75414400 4.87584800 -2.37289300
H 1.05824200 5.58280600 -0.90822600
H 2.77474600 5.17548100 -0.95712300
C 3.00201500 2.18412900 -2.46801800
H 2.69033300 2.87364300 -3.25415300
H 4.02313900 2.45166400 -2.16281300
H 3.03923500 1.17526200 -2.88822100
C 2.21559500 -0.23983400 -0.54970700
H 2.39125200 -0.52874700 -1.58981400
H 3.16500200 -0.35367200 -0.01015000
H 1.50680000 -0.94912000 -0.11515200
C 0.36510700 0.93223400 1.80855400
H 0.21571900 -0.12556600 1.57548000
H 1.08799800 0.98892900 2.63450500
H -0.58666200 1.33759000 2.16077900
C 0.25791800 4.05267200 1.49234500
H -0.70555700 3.71596400 1.88160400
H 0.96674800 4.07674600 2.33171700
H 0.15064500 5.07395600 1.12635300
O -1.76871300 0.03106500 -4.34527500
O -1.27148600 -1.42062100 -5.99711600
O 0.85424400 3.72396300 -4.52299800
O -0.49855000 2.04975800 -3.80683700
N -2.07125800 2.05940800 -5.65435500
C -1.48764400 -0.30214300 -5.60823000
C -2.94186000 1.82253500 -2.94705300
C -1.47270400 0.95369400 -6.48355600
C -0.14612600 3.06046500 -4.61952800
C -3.48500300 2.30971600 -6.06000700
C -1.23261500 3.28838600 -5.67255000
B -1.85500700 1.46159900 -4.07522600
H -3.73533600 2.48300100 -3.32608500
H -3.45445000 0.88161600 -2.71663800
H -0.43730200 1.19459900 -6.74004900
H -2.02933300 0.80463200 -7.41057200
H -3.51911500 2.64015300 -7.10185400
H -3.91729000 3.07573100 -5.41658600
H -4.05462500 1.38474100 -5.94880300
H -1.84095400 4.14391200 -5.36165700
H -0.81223200 3.50030700 -6.65787300
C -2.46277600 2.47523200 -1.62478700
C -1.77503900 3.69107400 -1.67205700
C -1.97984600 4.85283200 -0.72485900
H -1.08103400 5.47625500 -0.68362000
H -2.18904000 4.49898100 0.28639800
C -3.15444600 5.73070800 -1.21415200
H -2.95571100 6.06566500 -2.24388800
H -4.06579500 5.12039500 -1.25211600
C -3.39145500 6.95925200 -0.32434200
H -2.47305800 7.56167000 -0.28005900
H -3.58857900 6.62653700 0.70468500
C -4.55320400 7.83206100 -0.81024900
H -4.70210200 8.69614400 -0.15380800
H -4.36818100 8.21188300 -1.82248100
H -5.49187100 7.26530500 -0.83416500
Si -3.57734300 1.97465200 -0.19727300
H -1.46449700 4.04127400 -2.65971600
O -3.02761700 2.46226200 1.29582000
O -5.01848200 2.70199300 -0.56577800
O -3.81968900 0.33611000 -0.20007100
C -6.34692100 2.25274100 -0.27027500
H -6.63771500 2.63094900 0.71888600
H -6.36755300 1.15682100 -0.23219400
C -7.30449900 2.77001900 -1.33222300
H -8.32979400 2.45792700 -1.10393000
H -7.27898600 3.86379200 -1.37641300
H -7.03654100 2.37761700 -2.31916700
C -3.93690800 2.85459800 2.34336100
H -4.43250000 3.78979800 2.05549600
H -4.71761600 2.09153400 2.46783200
C -3.17776800 3.02888600 3.64775200
H -2.41912000 3.81356200 3.56091800
H -3.86978100 3.31367100 4.44803400
H -2.68227000 2.09683500 3.94012400
C -3.56342000 -0.60650400 0.84303700
H -3.45175600 -0.09202600 1.80473800
H -2.60799600 -1.10561300 0.63221600
C -4.68987000 -1.62756300 0.90769000
H -4.47542000 -2.38350800 1.67172700
H -5.64124400 -1.14670600 1.15859400
H -4.81123100 -2.13446200 -0.05589000
INT-3β’-syn
Thermal correction to Gibbs Free Energy = 0.711878
Sum of electronic and thermal Free Energies = -2218.175790
SCF Done: E(RM06) = -2219.24460424
Ru 0.54318000 1.42590500 0.07257000
C -0.30862100 2.11070900 3.13742700
N -0.05765600 1.86661000 2.03113000
C -0.63065000 2.43317200 4.52355100
H -0.65252100 3.51938800 4.65992900
H -1.61267100 2.02584500 4.78474600
H 0.11862500 2.00790400 5.19901100
C 2.60400300 2.11068700 0.45913400
C 2.54029000 0.66397900 0.52997200
C 2.25945300 2.51225900 -0.87149400
C 2.19818300 0.18670300 -0.79034500
C 2.02070000 1.31211800 -1.65124900
C 2.35876800 3.90189600 -1.42629700
H 1.67513400 4.06555000 -2.26205500
H 2.15435900 4.66018200 -0.66633200
H 3.37870200 4.07717100 -1.79632400
C 1.87739300 1.26328900 -3.14269500
H 1.38991700 2.16052100 -3.53039800
H 2.87083800 1.20423400 -3.60857700
H 1.31356600 0.38497600 -3.47221800
C 2.10353600 -1.25199600 -1.20190300
H 1.36897500 -1.39869900 -1.99849700
H 3.07563200 -1.59991800 -1.57666800
H 1.82635600 -1.89707100 -0.36402400
C 2.96607200 -0.18043700 1.69655700
H 2.47853800 -1.16014900 1.68875700
H 4.05011100 -0.35579900 1.67510000
H 2.73234900 0.30146000 2.65052600
C 3.06446600 3.02018200 1.55966800
H 2.81079400 2.62674800 2.54786300
H 4.15659500 3.12946800 1.52079100
H 2.63024000 4.01956800 1.47014800
O -0.43334900 4.14344300 -3.72618500
O 0.63249300 5.45199200 -5.23208500
O -4.97574800 4.66362500 -3.65624900
O -2.81455900 4.23700000 -3.13917000
N -2.13413000 3.19687500 -5.20580700
C -0.28896000 4.74786500 -4.91595700
C -1.54570500 2.00769800 -2.76957900
C -1.47698500 4.39899000 -5.81913000
C -3.90920600 4.16494500 -3.90413200
C -1.66866800 1.94937700 -5.87012000
C -3.61740200 3.32226200 -5.15559400
B -1.67988700 3.39504800 -3.56463200
H -2.39656100 1.38251900 -3.07588500
H -0.67557000 1.45358200 -3.13625200
H -2.17419400 5.24154300 -5.82277700
H -1.15942600 4.20650800 -6.84572100
H -1.99559800 1.93544100 -6.91399500
H -2.07706100 1.08516900 -5.34516800
H -0.57783000 1.91068500 -5.83132100
H -4.05851200 2.32863700 -5.03203600
H -4.03064500 3.77622600 -6.05906000
C -1.57043900 1.96323300 -1.22907700
C -1.39249500 3.01359500 -0.34367900
C -1.08580400 4.46894700 -0.60102700
H -2.01367700 4.93601100 -0.96147900
H -0.36349000 4.58805700 -1.41017300
C -0.61455600 5.22443200 0.65068200
H -1.35668200 5.09478000 1.45367400
H 0.31846600 4.77754800 1.02256700
C -0.40394400 6.72367900 0.40084500
H -1.33764300 7.15952800 0.01996000
H 0.33973800 6.85819500 -0.39713500
C 0.04304900 7.48632600 1.65204600
H 0.18629100 8.55090000 1.43880100
H -0.70220600 7.40648000 2.45326100
H 0.99264700 7.09629100 2.04061600
Si -2.31155200 0.41060100 -0.48202900
H -1.76459800 2.84481500 0.66480700
O -3.38201800 0.60387200 0.75755600
O -2.95703300 -0.45937200 -1.72096200
O -0.98587200 -0.32858600 0.25632600
C -3.68345000 -1.69721700 -1.68730700
H -4.25088600 -1.77719300 -0.75113200
H -2.96151500 -2.52199500 -1.71645300
C -4.61919000 -1.76603600 -2.88314100
H -5.16134400 -2.71785400 -2.88479100
H -5.35182700 -0.95255700 -2.85290700
H -4.05453900 -1.69168500 -3.81848900
C -4.77749100 0.94543000 0.65494100
H -5.15834900 0.67721700 -0.33869300
H -5.30103300 0.32382300 1.38898300
C -5.01612600 2.42144100 0.93683900
H -4.53655700 3.05437000 0.18314500
H -6.09089000 2.63499200 0.92523500
H -4.62456500 2.69360300 1.92276300
C -1.02007300 -1.19943100 1.41568500
H -1.80340200 -0.85006400 2.09457900
H -0.05293300 -1.07433100 1.90752400
C -1.23970500 -2.65091900 1.02063400
H -1.17917300 -3.28678100 1.91156300
H -2.22547200 -2.80259300 0.57026600
H -0.47817700 -2.98390900 0.30806900
CpTS-1β
Thermal correction to Gibbs Free Energy = 0.530716
Sum of electronic and thermal Free Energies = -2349.363765
SCF Done: E(RM06) = -2350.37867416
Ru -0.51331200 2.08886400 -0.51850100
C 1.45144200 2.47531200 0.45082300
C 1.42918400 1.11687200 -0.00092600
C 1.38521200 3.32385700 -0.70321600
C 1.41356400 1.13982800 -1.43950900
C 1.40782700 2.48634400 -1.86544800
O -3.29985000 2.93913700 -5.59813500
O -4.40713300 2.44205300 -7.51047200
O -5.93207300 2.82600100 -1.85636200
O -4.35365400 3.26180600 -3.41511600
N -4.02098600 1.03453700 -4.25432300
C -4.17808400 2.25778200 -6.34273700
C -1.82647000 2.66257100 -3.53630000
C -4.86918200 1.19313200 -5.47990900
C -5.12512000 2.45819400 -2.67605900
C -3.08985700 -0.11876900 -4.40710900
C -4.81753700 0.99217000 -2.99468500
B -3.30842900 2.56206200 -4.18715600
H -1.21502300 1.78781100 -3.78025600
H -1.33959200 3.51154800 -4.03978200
H -5.86067400 1.55970900 -5.19950900
H -4.98345300 0.24900700 -6.01586600
H -3.66693400 -1.04103500 -4.52526800
H -2.46002700 -0.18864200 -3.51910200
H -2.47679500 0.04197900 -5.29749400
H -4.18619200 0.58257600 -2.19784700
H -5.72442900 0.39109500 -3.09399500
C -1.80008500 2.92818200 -2.07702600
C -2.25019000 3.55219200 -1.07515600
C -3.18693900 4.50354800 -0.41551200
H -3.56855500 4.05576400 0.50977800
H -4.04259900 4.61862100 -1.09144500
C -2.56318800 5.87922800 -0.11356600
H -1.69013800 5.75029000 0.54151000
H -2.18897900 6.31740800 -1.04859100
C -3.56298400 6.83846900 0.54530100
H -3.93898600 6.38672000 1.47405200
H -4.43587700 6.95722200 -0.11118400
C -2.96036400 8.21359500 0.85098800
H -3.69707800 8.87483700 1.32091000
H -2.10490800 8.12994700 1.53279100
H -2.60793400 8.70484000 -0.06428500
Si -1.33184800 1.51647400 1.71778200
H -1.38057400 3.24210400 0.25273700
O -0.64730500 2.48807600 2.90029700
O -2.95972400 1.73734300 1.97877800
O -0.79045900 -0.00023500 2.11176400
C -4.09254100 1.05139200 1.44501500
H -3.86733700 -0.01436800 1.32800600
H -4.32368600 1.45236100 0.45057000
C -5.27623700 1.25626000 2.38006400
H -6.16804200 0.76204900 1.97708100
H -5.06669700 0.84161300 3.37236700
H -5.49801600 2.32279800 2.49530800
C -1.09750800 3.78925300 3.25250600
H -0.88822100 4.49145700 2.42893500
H -2.18320800 3.78071500 3.41062700
C -0.37855500 4.24429200 4.51502200
H 0.70604900 4.26061800 4.36038500
H -0.70311100 5.25203500 4.80014200
H -0.59353100 3.56294800 5.34500700
C -0.74970500 -0.53652700 3.43839300
H -0.62762700 0.26964900 4.17171900
H 0.14425000 -1.17025600 3.49013000
C -1.99202900 -1.36392300 3.74572800
H -1.90448100 -1.83151300 4.73450600
H -2.88908000 -0.73569700 3.74176000
H -2.12038100 -2.15389300 2.99821500
H 1.35500600 2.82864800 -2.89080400
H 1.36201400 0.26803000 -2.07778000
H 1.44949900 0.23349900 0.62055800
H 1.48073100 2.79886500 1.48154100
H 1.38288200 4.40582300 -0.69890200
Cl -1.88429800 0.06205000 -1.01656800
CpTS-1γ
Thermal correction to Gibbs Free Energy = 0.527465
Sum of electronic and thermal Free Energies = -2349.354763
SCF Done: E(RM06) = -2350.36834746
Ru 0.02872700 1.82998200 -0.72687100
C 1.92311400 2.79424700 -0.08187700
C 2.08385700 1.37476200 0.01624200
C 1.75647400 3.12477000 -1.46802300
C 2.06915300 0.84664300 -1.32147400
C 1.89808300 1.91907100 -2.22551300
O -2.60487700 5.10943800 -3.55190200
O -3.19379400 6.39690300 -5.31924900
O -0.63419200 7.44933300 -0.19691700
O -1.31917500 5.80965100 -1.59927900
N -3.64773600 6.43341800 -1.77507400
C -3.10811800 6.20049400 -4.13489900
C -2.91978700 3.77311200 -1.38781800
C -3.57020900 7.19929300 -3.06222100
C -1.49972400 6.84282500 -0.77681500
C -5.04504000 6.00966800 -1.49118200
C -3.00057900 7.14707500 -0.63982800
B -2.55571100 5.17066900 -2.09517800
H -3.05581600 3.86935300 -0.30325100
H -3.86091100 3.37601700 -1.79438800
H -2.82156300 7.99165700 -2.97614000
H -4.52954400 7.65242400 -3.31952200
H -5.67544000 6.88726300 -1.31903100
H -5.05618200 5.36870900 -0.60883500
H -5.42701400 5.44776300 -2.34628500
H -3.36294400 6.72423500 0.30223100
H -3.20593700 8.21975800 -0.64593200
C -1.86860700 2.75510500 -1.66656600
C -1.38835300 1.84421100 -2.39420100
C -1.44424400 1.00260200 -3.61476800
H -2.47240200 0.62728100 -3.72042300
H -0.81100700 0.11908100 -3.48759500
C -1.05345800 1.78003100 -4.88912200
H -1.68700300 2.67158600 -4.97691100
H -0.02323500 2.14868600 -4.78926400
C -1.17053800 0.92493500 -6.15725400
H -2.20194900 0.55651600 -6.25143000
H -0.53675000 0.03247800 -6.05534600
C -0.78298000 1.68916300 -7.42786200
H -0.88211300 1.05819600 -8.31851700
H -1.41980300 2.57076000 -7.56845700
H 0.25641900 2.03695800 -7.37998400
Si -0.72432300 1.94012300 1.57903300
H -0.90761000 3.12387200 -0.40590100
O -0.16078200 3.31426400 2.36402300
O -2.38001500 2.08791500 1.76773900
O -0.06136700 0.71703400 2.48144600
C -3.39241700 1.13357000 1.44950100
H -3.15282600 0.16688700 1.90799200
H -3.42456300 0.97379700 0.36586300
C -4.72946700 1.65005100 1.96418400
H -5.52980800 0.93782000 1.73065700
H -4.70055800 1.79600900 3.04960500
H -4.97995400 2.61252600 1.50117400
C -0.61732200 4.63469400 2.12418200
H -0.39288000 4.92678600 1.08712800
H -1.70846500 4.68385200 2.25846100
C 0.07188500 5.59542200 3.08340200
H 1.15965200 5.53830500 2.96737100
H -0.24003100 6.62610200 2.87900700
H -0.17367300 5.34881900 4.12198800
C 0.01271300 0.69598700 3.90887400
H 0.16921500 1.70988500 4.29674700
H 0.89841600 0.10095200 4.16333000
C -1.22962300 0.06790400 4.53137600
H -1.11440900 -0.00988000 5.62000600
H -2.11754600 0.67405300 4.32234600
H -1.39325700 -0.93672100 4.12713000
H 1.81538400 1.83503100 -3.30097600
H 1.59627300 4.11717000 -1.86842500
H 2.12502900 -0.20255800 -1.57841200
H 2.21827400 0.80288800 0.92314100
H 1.91088900 3.48660600 0.74748600
Cl -1.02906500 -0.39325300 -0.46164800
CpTS-2β-anti
Thermal correction to Gibbs Free Energy = 0.535897
Sum of electronic and thermal Free Energies = -2349.366406
SCF Done: E(RM06) = -2350.38699194
Ru -0.77191000 1.73783300 -1.01746400
C 0.41916000 2.40766300 0.75985500
C 0.13895300 1.01500700 0.98945700
C 1.23310100 2.49719600 -0.41437400
C 0.73458100 0.27239700 -0.05100300
C 1.40324500 1.18098300 -0.94190500
O -0.86509000 2.39670800 -4.56685500
O 0.79837200 1.47791600 -5.79164600
O -3.83380500 4.67828600 -7.00745400
O -2.65621000 3.86162400 -5.25599100
N -2.79529800 1.49030300 -5.80091800
C -0.36705800 1.70693500 -5.58936200
C -3.04366800 2.40290100 -3.14312700
C -1.49814100 1.26061200 -6.52352000
C -3.42417300 3.76233100 -6.33805100
C -3.36974400 0.19341700 -5.33777800
C -3.76226900 2.28908800 -6.60571900
B -2.30548700 2.59239000 -4.58222000
H -3.89480900 3.09728300 -3.11418200
H -3.42584500 1.38840300 -3.01612500
H -1.46202100 1.87170800 -7.42959900
H -1.38393300 0.21265900 -6.80551900
H -3.56538300 -0.44745400 -6.20318500
H -4.30397400 0.38527700 -4.80865000
H -2.66758600 -0.28184300 -4.64974600
H -4.77562700 2.09116800 -6.24360200
H -3.72198600 2.04628800 -7.66975800
C -2.14438200 2.73555200 -1.99634600
C -1.23248800 3.78622800 -1.84010800
Si -3.08933200 2.10321200 0.01513700
H -0.71262900 4.06565800 -2.76102500
O -2.56312800 2.66909200 1.50079600
O -4.33848500 3.13819700 -0.39295600
O -3.86710300 0.64569000 0.14507800
C -5.67331400 2.78549900 -0.75274000
H -6.07291000 2.05209000 -0.04291000
H -5.67659200 2.31099800 -1.74405500
C -6.52963200 4.04333900 -0.77026100
H -7.56114900 3.79917700 -1.05090900
H -6.54263200 4.51554900 0.21795100
H -6.13766200 4.77037100 -1.48980200
C -3.48459000 3.08576800 2.52021700
H -4.13039200 3.88006400 2.12797400
H -4.12943200 2.24246900 2.80485800
C -2.69697100 3.57591900 3.72546700
H -2.06142400 4.42545700 3.45235100
H -3.37828300 3.89801400 4.52173800
H -2.05620000 2.78040300 4.12120800
C -3.35450200 -0.59338400 0.64115400
H -3.14491600 -0.49255100 1.71607600
H -2.42354400 -0.83759700 0.12045500
C -4.39025600 -1.68106300 0.40363300
H -4.03244400 -2.63886600 0.79939700
H -5.33761900 -1.43431000 0.89565200
H -4.57482900 -1.79785000 -0.66907000
H 1.92990900 0.91309500 -1.84688900
H 0.62604800 -0.79001400 -0.21617400
H -0.47509600 0.62591300 1.78839500
H 0.10073100 3.22370300 1.38989600
H 1.62473700 3.40706500 -0.84844800
C -1.25356500 4.90012400 -0.81007300
H -0.22793300 5.25282500 -0.62776000
H -1.64399500 4.54506200 0.14790000
Cl -1.46404100 -0.26936600 -2.34009800
C -2.10892000 6.08727800 -1.30080600
H -1.76743200 6.40436800 -2.29647100
H -3.14501300 5.74441800 -1.41952400
C -2.06924700 7.28441500 -0.34151300
H -1.02975400 7.62356300 -0.22512000
H -2.39812100 6.95916900 0.65590700
C -2.93931500 8.45603900 -0.80940200
H -2.89158100 9.29578700 -0.10634200
H -2.61476800 8.82312700 -1.79076600
H -3.99042300 8.15598300 -0.90061000
CpTS-2β-syn
Thermal correction to Gibbs Free Energy = 0.535134
Sum of electronic and thermal Free Energies = -2349.367839
SCF Done: E(RM06) = -2350.38557189
Ru -0.85679000 1.79963200 -1.06108900
C 0.42314100 2.57930200 0.62300900
C -0.01339400 1.28752000 1.05545700
C 1.22960000 2.38899900 -0.55403300
C 0.46450500 0.32373900 0.13838500
C 1.23782900 1.00332500 -0.86739400
O -0.88781300 2.50666200 -4.63943900
O 0.71321000 1.59239100 -5.94851700
O -3.77667900 5.05717400 -6.94393700
O -2.58905800 4.10831500 -5.26755200
N -2.87275600 1.77648900 -5.89830200
C -0.43674400 1.86470000 -5.71447500
C -3.06944200 2.58636300 -3.21644500
C -1.60017500 1.53891600 -6.65911700
C -3.39814000 4.09404800 -6.32441600
C -3.48115900 0.47885700 -5.48488800
C -3.82356500 2.65240600 -6.63753200
B -2.31056200 2.79660400 -4.63656500
H -3.92736600 3.27214000 -3.17624300
H -3.45376200 1.56690500 -3.15116000
H -1.54826400 2.21142800 -7.51995900
H -1.53971100 0.51004000 -7.01793400
H -3.70565200 -0.11894800 -6.37378600
H -4.40372200 0.67474600 -4.93708900
H -2.78554000 -0.04700500 -4.82707100
H -4.83312000 2.49135900 -6.24724700
H -3.83116300 2.45186500 -7.71120500
C -2.22760000 2.83708800 -2.00699200
C -1.45599600 3.92672000 -1.59252300
Si -3.18561600 2.02230700 -0.05870500
H -1.62267000 4.32560500 -0.59348300
O -2.76318000 3.01514800 1.21318600
O -4.62565300 2.67146300 -0.60091400
O -3.69396000 0.51710600 0.41436400
C -5.79565200 1.99632300 -1.05034300
H -5.78053400 0.95246600 -0.72005200
H -5.80364200 2.00198600 -2.15036000
C -7.03275800 2.71058400 -0.52132800
H -7.94294600 2.23026000 -0.90072500
H -7.05785200 2.68093100 0.57329200
H -7.03762900 3.75969300 -0.83609000
C -3.71686500 3.55601200 2.13821100
H -4.47269100 4.13093800 1.59135100
H -4.23298200 2.73693400 2.65795700
C -2.98330400 4.43711900 3.13752700
H -2.47396900 5.26007700 2.62407200
H -3.68752100 4.86513100 3.86060000
H -2.23277600 3.85902800 3.68791300
C -3.01883400 -0.67624400 0.79813800
H -2.45886600 -0.50244300 1.72853200
H -2.31390100 -0.96430100 0.01245100
C -4.05144300 -1.77359900 1.01408700
H -3.55785600 -2.70334500 1.32093200
H -4.76909900 -1.48854200 1.79103800
H -4.60262000 -1.96577500 0.08753300
H 1.70681700 0.54327200 -1.72555400
H 0.24575700 -0.73414900 0.14946800
H -0.66172200 1.10285000 1.90006800
H 0.21820300 3.51456600 1.12268200
H 1.71083100 3.16873900 -1.12917900
C -0.71445600 4.87245600 -2.52542100
H -1.44350200 5.34638500 -3.20018900
H -0.03494200 4.31003400 -3.17357300
Cl -1.52051600 -0.13827100 -2.48908700
C 0.05096300 5.96672200 -1.76733600
H -0.64853900 6.51942700 -1.12233800
H 0.78480300 5.50358800 -1.09045600
C 0.76991400 6.95324800 -2.69553100
H 0.03594100 7.40680000 -3.37615400
H 1.47471100 6.40200900 -3.33392100
C 1.51736400 8.05703100 -1.93964100
H 2.01806100 8.74502000 -2.63037300
H 0.83104200 8.64788700 -1.32036400
H 2.28316200 7.63682800 -1.27554800
CpTSβ-rot
Thermal correction to Gibbs Free Energy = 0.531823
Sum of electronic and thermal Free Energies = -2349.367903
SCF Done: E(RM06) = -2350.37276235
Ru -0.64512400 1.95905700 -0.65552700
C 1.49593600 2.87503400 -0.44967500
C 1.35569900 1.73905700 0.41590200
C 1.35453600 2.43458100 -1.79542800
C 1.07146000 0.60300900 -0.39719300
C 1.06003100 1.04036400 -1.77461500
O -3.81512800 3.55947400 -5.19107600
O -5.07052100 3.39069300 -7.06738900
O -6.16861800 2.80216500 -1.37117100
O -4.64536200 3.47959400 -2.89899600
N -4.42601000 1.43524900 -4.14641300
C -4.74442200 3.00471500 -5.97365600
C -2.11782700 2.94847800 -3.41951300
C -5.35582000 1.78895700 -5.26822400
C -5.40656600 2.57133600 -2.27790900
C -3.52620700 0.31753500 -4.54806600
C -5.14748600 1.18359800 -2.86572000
B -3.68441300 2.93704400 -3.87096900
H -1.60866600 2.07402700 -3.83979300
H -1.70247800 3.81370800 -3.95819500
H -6.33225400 2.07292800 -4.86554700
H -5.49304600 0.95091800 -5.95418500
H -4.12475200 -0.57175900 -4.76873100
H -2.83651400 0.10612500 -3.73013400
[truncated: 2,653 more rows]
